# Supplementary material for: Carbonated mantle peridotites represent a hidden sink for subducted CO2
Source: Nat Commun. 2026 Feb 27;17:3297. doi: 10.1038/s41467-026-68646-3 (PMC13065980; doi:10.1038/s41467-026-68646-3)
Supplement: Supplementary file 3 — Supplementary Data 1 [file 41467_2026_68646_MOESM3_ESM.xlsx]

## Sheet: Supplementary Data 1
Supplementary Data 1 - summary of preferred whole rock data for halogen, K and noble gas isotope abundances
Sample Details						No. Analyses			Halogen and K abundances										Weight Ratios										Molar Ratios								Noble gas abundances - Argon										Krypton		Xenon
Sample	Sample full	Depth	Top	Bottom	Lithology	Pyr-IC	NI-NG-MS		F a	±F	K	±K	Cl	±Cl	Br b	±Br	I c	±I	F/Cl a	±F/Cl	K/Cl	±K/Cl	Br/Cl b	±Br/Cl	I/Cl c	±I/Cl	Br/I	±Br/I	F/Cl a	±F/Cl	K/Cl	±K/Cl	Br/Cl b	±Br/Cl	I/Cl c	±I/Cl	36Ar	±36Ar	39Ar	±39Ar	40Ar	±40Ar	40Ar*	±40Ar*	40Ar ini d	±40Ar ini	84Kr	±84Kr	130Xe
		m	m	m					ppm	ppm	ppm	ppm	ppm	ppm	ppb	ppb	ppb	ppb	g/g	g/g	g/g	g/g	g/g	g/g	g/g	g/g			mol/mol	mol/mol	mol/mol	mol/mol	mol/mol	mol/mol	mol/mol	mol/mol	cc/g STP	cc/g STP	cc/g STP	cc/g STP	cc/g STP	cc/g STP	cc/g STP	cc/g STP	cc/g STP	cc/g STP	cc/g STP	cc/g STP	cc/g STP
30z2	BT1b 30z2 49-54	63.03	63.005	63.055	listvenite	1	2		31.759	1.49642	115.475	6.08577	5.89928	0.273891	46.3922	2.47331	18.4246	3.47563	2.37145	1.09275	19.6494	1.03047	0.0079547	0.000569668	0.00317908	0.000627051	2.58782	0.4981	4.42547	2.03923	17.8174	0.925922	0.00352946	0.00025019	0.000888132	0.000175178	8.71352e-09	3.21778e-10	3.80721e-09	1.94274e-10	2.69207e-06	2.28085e-08	1.17226e-07	9.31967e-08	2.64812e-06	1.26676e-08	2.22689e-10	3.94488e-11	2.16441e-12
36z4	BT1b 36z4 36-41	75.525	75.5	75.55	listvenite	1	2		15.1356	1.19554	131.994	7.85861	40.054	1.83596	44.485	2.29372	7.02232	1.3181	0.306392	0.0397363	3.29742	0.197685	0.0011096	7.65687e-05	0.000175212	3.38209e-05	6.32839	1.22945	0.571772	0.0741536	2.98998	0.178095	0.000492322	3.36134e-05	4.89486e-05	9.44847e-06	7.19688e-09	3.66085e-10	4.06661e-09	2.3611e-10	2.67105e-06	2.29313e-08	5.44371e-07	1.07297e-07	2.62081e-06	1.32524e-08	1.73488e-10	2.90903e-11	2.07249e-12
43z1	BT1b 43z1 6-11	94.185	94.16	94.21	ophicarbonate	n.a.	1		n.a.†	n.a.	91.3618	4.61684	190.064	6.15822	547.762	19.713	33.2218	4.33256	n.a.	n.a.	0.48069	0.0253408	0.00288199	0.00013956	0.000174793	2.34883e-05	16.488	2.23062	n.a.	n.a.	0.435873	0.022943	0.00127872	6.12583e-05	4.88315e-05	6.56187e-06	7.14808e-09	2.27595e-10	3.1109e-09	1.54502e-10	1.7807e-06	1.00416e-08	-3.31554e-07	6.62425e-08	1.74593e-06	4.95158e-09	9.46299e-11	1.26838e-11	2.35487e-12
43z4	BT1b 43z4 26-31	96.47	96.445	96.495	ophicarbonate	1	2		16.2752	1.15249	69.015	5.50739	172.19	8.09282	361.609	18.3394	33.5976	6.16353	0.0820115	0.00616766	0.433778	0.0346871	0.00216636	0.000148986	0.000205949	4.00162e-05	10.7658	2.05728	0.153045	0.0115097	0.393335	0.0314126	0.000961204	6.53892e-05	5.75354e-05	1.11792e-05	3.7115e-09	2.57028e-10	2.25233e-09	1.77225e-10	8.97406e-07	7.60088e-09	-1.99342e-07	7.55028e-08	8.71138e-07	4.59587e-09	1.03255e-10	2.02167e-11	1.47645e-12
44z1	BT1b 44z1 62-67	97.795	97.77	97.82	ophicarbonate	2	2		23.7033	5.05514	30.9841	5.38531	515.908	23.6768	521.404	26.4984	36.2901	6.67999	0.0708563	0.0185644	0.0605396	0.012034	0.00100873	6.89349e-05	7.02616e-05	1.3302e-05	14.3526	2.7347	0.132228	0.0346439	0.0548952	0.0110065	0.00044757	3.02564e-05	1.96288e-05	3.71615e-06	1.66829e-09	3.22112e-10	1.04121e-09	1.80444e-10	5.64529e-07	4.6817e-09	7.155e-08	9.51167e-08	5.52736e-07	3.17196e-09	4.76434e-11	1.11243e-11	5.24201e-13
44z2	BT1b 44z2 40-45	98.275	98.25	98.3	ophicarbonate	1	1		24.7107	1.23586	1391.69	15.5804	117.415	3.803	276.911	9.8285	24.6983	3.19933	0.240938	0.0161604	11.8528	0.133745	0.0023584	0.000113323	0.000210351	2.8087e-05	11.2118	1.50587	0.449626	0.0301575	10.7477	0.108681	0.00104641	4.97332e-05	5.87652e-05	7.84659e-06	4.54619e-09	1.91415e-10	4.77897e-08	2.9805e-10	1.83233e-06	1.03769e-08	4.88933e-07	5.61488e-08	1.30264e-06	5.33323e-09	1.28148e-10	1.20968e-11	2.16501e-12
44z3	BT1b 44z3 51-55	99.24	99.22	99.26	ophicarbonate	1	2		53.2185	1.83783	53.2593	5.67344	323.137	14.8995	431.787	21.9749	31.7494	5.81067	0.372437	0.0856405	0.167713	0.0198226	0.00134326	9.19523e-05	9.97951e-05	1.89991e-05	13.6363	2.60063	0.695021	0.159818	0.152077	0.0180395	0.000596	4.03601e-05	2.78795e-05	5.30774e-06	2.32589e-09	1.852e-10	1.77288e-09	1.87391e-10	8.52978e-07	6.92523e-09	1.65677e-07	5.44787e-08	8.32707e-07	3.94843e-09	7.93508e-11	1.72378e-11	1.41467e-12
44z4	BT1b 44z4 69-73	100.125	100.105	100.145	listvenite	1	2		35.902	1.30724	45.4946	4.67347	16.4267	0.757309	37.4496	1.96012	3.5597	0.686504	2.32173	0.469658	2.88693	0.304961	0.00226986	0.000157475	0.00021966	4.39338e-05	10.5634	2.13487	4.33269	0.876449	2.61777	0.275908	0.00100712	6.91398e-05	6.13658e-05	1.22737e-05	5.09952e-09	2.75051e-10	1.4529e-09	1.47915e-10	1.45407e-06	1.30794e-08	-5.28356e-08	8.03099e-08	1.43676e-06	6.89121e-09	1.19339e-10	2.14219e-11	1.29316e-12
45z1	BT1b 45z1 31-34	100.525	100.51	100.54	listvenite	1	1*		36.5254	1.40516	51.9327	6.52289	22.0601	0.692488	42.1505	1.44385	5.36574	0.701217	2.79325	1.01028	2.35414	0.304781	0.00191071	8.87763e-05	0.000243232	3.26907e-05	7.85549	1.06127	5.2126	1.88533	2.13465	0.276365	0.000847772	3.93896e-05	6.79512e-05	9.13274e-06	3.39537e-09	2.74278e-10	1.67675e-09	2.10032e-10	1.03043e-06	3.87881e-09	2.70996e-08	8.09931e-08	1.01066e-06	3.48145e-09	9.67706e-11	6.68554e-12	1.17925e-12
56z4	BT1b 56z4 5-10	133.23	133.205	133.255	listvenite	2	1		33.6168	1.87144	845.378	10.6085	7.46567	0.244267	17.3227	0.736552	2.07934	0.289235	1.66718	0.638864	113.235	1.42205	0.00232031	0.000124487	0.000278521	3.97994e-05	8.33083	1.21174	3.1112	1.19221	102.678	1.18284	0.00102951	5.47524e-05	7.78097e-05	1.11187e-05	3.52956e-09	2.06841e-10	2.57084e-08	2.14829e-10	1.48519e-06	9.06319e-09	4.422e-07	6.09985e-08	1.16343e-06	5.66198e-09	7.50278e-11	1.21255e-11	6.45295e-13
60z3	BT1b 60z3 25-29	141.63	141.61	141.65	listvenite	2	1*		56.4967	2.61518	4239.21	46.6259	29.5403	0.726541	46.6114	1.39577	5.53831	0.552447	1.71092	0.447584	143.506	3.86638	0.00157789	6.11442e-05	0.000187483	1.92616e-05	8.41619	0.876528	3.19282	0.835256	130.126	3.5059	0.000700104	2.71294e-05	5.23768e-05	5.38106e-06	4.31152e-09	3.62971e-10	1.32221e-07	8.36465e-10	3.49879e-06	1.59412e-08	2.22474e-06	1.07807e-07	1.8853e-06	1.18803e-08	1.11801e-10	9.19599e-12	1.29585e-12
64z2	BT1b 64z2 66-71	153.555	153.53	153.58	listvenite	1	1*		34.8372	1.38447	1125.53	12.5637	29.2965	0.697749	62.3977	1.69143	9.8319	0.921545	1.2015	0.101791	38.4188	1.01052	0.00212987	7.6854e-05	0.0003356	3.24555e-05	6.34646	0.619232	2.24217	0.189956	34.8368	0.916309	0.000945013	3.40997e-05	9.37558e-05	9.06701e-06	4.03934e-09	1.50365e-10	3.84874e-08	2.46541e-10	4.86585e-06	2.32481e-08	3.67222e-06	4.83201e-08	4.43746e-06	1.37112e-08	1.09294e-10	8.49912e-12	1.4409e-12
80z1	BT1b 80z1 12-20	199.16	199.12	199.2	metamorphics	1	n.a.		1532.95	49.3341	n.a.	n.a.	n.a.	n.a.	n.a.	n.a.	n.a.	n.a.	104.158	57.6835	n.a.	n.a.	n.a.	n.a.	n.a.	n.a.	n.a.	n.a.	194.373	107.646	n.a.	n.a.	n.a.	n.a.	n.a.	n.a.	n.a.	n.a.	n.a.	n.a.	n.a.	n.a.	n.a.	n.a.	n.a.	n.a.	n.a.	n.a.	n.a.
99z1	BT1b 99z1 8-16	240.38	240.46	153.58	metamorphics	1	1		529.267	11.9223	660.087	10.9491	9.5603	0.440489	16.5333	0.862494	134.843	24.7409	78.2683	69.1094	70.0219	1.17586	0.00172795	0.000119735	0.0143828	0.0027573	0.124404	0.0240596	146.06	128.968	63.4934	0.965271	0.000766683	5.25698e-05	0.00401809	0.0007703	1.12718e-09	7.84591e-11	2.0841e-08	2.10443e-10	8.64974e-07	7.39661e-09	5.31893e-07	2.35663e-08	6.13737e-07	4.54168e-09	5.64416e-11	7.51196e-12	8.89505e-13
113z1	BT1b 113z1 57-65	279.46	279.42	279.5	metamorphics	1	2		313.178	7.24453	13292.7	211.304	16.5986	0.761219	21.1196	1.19516	8.20524	1.52544	13.882	5.91328	799.952	12.6916	0.00127254	9.28124e-05	0.000494301	9.46256e-05	2.57444	0.500363	25.9058	11.035	725.369	10.3011	0.000564618	4.07915e-05	0.000138092	2.64353e-05	1.99374e-09	1.68987e-10	4.58325e-07	4.05627e-09	5.54132e-06	4.81618e-08	4.95217e-06	6.63499e-08	4.81961e-07	4.07715e-08	7.60388e-11	9.89367e-12	1.47503e-12
125z2	BT1b 125z2 58-66	296.785	296.745	296.825	metamorphics	2	2		312.078	12.6848	7521.91	119.821	15.2177	0.698009	25.398	1.29664	9.76784	1.79688	15.0188	8.01688	493.343	7.84052	0.00167751	0.000115725	0.000644637	0.000122652	2.59684	0.49478	28.0273	14.9607	447.347	6.36527	0.000744304	5.0796e-05	0.000180091	3.42649e-05	1.30039e-09	1.00407e-10	2.45487e-07	2.18663e-09	3.08923e-06	2.68805e-08	2.70496e-06	3.81343e-08	2.26297e-07	2.28962e-08	5.96044e-11	8.04204e-12	1.52278e-12
						No. samples
	Mean ophicarbonate				ophicarbonate	4	5		29.4769	16.2686	327.262	595.442	263.743	159.951	427.895	112.157	31.9114	4.35282	0.191561	0.14344	2.59909	5.17596	0.00195175	0.000764249	0.00015223	6.37202e-05	13.2909	2.35409	0.35748	0.267679	2.35677	4.69338	0.000865982	0.000339094	4.25281e-05	1.78013e-05	3.87999e-09	2.14823e-09	1.11934e-08	2.04718e-08	1.18559e-06	5.81342e-07	3.90531e-08	3.21583e-07	1.06103e-06	4.67445e-07	9.06055e-11	2.98248e-11	1.58704e-12
	Mean listvenite				listvenite	7	7		34.8961	12.0569	936.431	1519.3	21.5346	12.4905	42.4013	13.4868	7.40313	5.45068	1.76749	0.835918	46.1926	58.2621	0.00275328	0.00233301	0.000659827	0.00111224	7.20408	2.492	3.29839	1.55994	41.8859	52.83	0.00122161	0.00103515	0.000184334	0.000310723	5.18367e-09	2.02172e-09	2.96315e-08	4.74595e-08	2.52821e-06	1.35024e-06	9.96432e-07	1.41384e-06	2.17179e-06	1.19367e-06	1.29773e-10	5.07968e-11	1.44162e-12
	Mean metamorphics				metamorphics	4	3		671.869	583.07	7158.23	6324.15	13.7922	3.7294	21.017	4.43328	50.9388	72.6677	52.8317	45.5641	454.439	366.517	0.00155933	0.00024965	0.00517392	0.0079755	1.76523	1.42104	98.5916	85.0292	412.07	332.345	0.000691868	0.000110769	0.00144543	0.0022281	1.47377e-09	4.58562e-10	2.41551e-07	2.18769e-07	3.16517e-06	2.3391e-06	2.72967e-06	2.21024e-06	4.40665e-07	1.96993e-07	6.40283e-11	1.0521e-11	1.29577e-12
a F and F/Cl uses F and Cl data measured by pyrohydrolysis and ion chromatography (Pyr-IC), all other halogen and noble gas data measured by neutron-irradiation noble gas mass spectrometry (NI-NG-MS)
b scapolite-corrected 79Br data used for Br abundance and Br/Cl ratios
c shallowater-corrected data used for I abundance and I/Cl ratios
d Initial 40Ar and 40Ar/36Ar have been calculated by correcting for radiogenic ingrowth to 96 Ma using measured K contents
e a few samples have 40Ar/36Ar lower than the atmospheric ratio (296), likely due to undercorrection of 36Ar from 37ArCa decay - 40Ar/36Ar ratios should therefore be taken as a minimum value
* sample analysed by crushing then heating crushed residue
† n.a. = not analysed
[truncated: 13 more columns]
