# Supplementary material for: Carbonated mantle peridotites represent a hidden sink for subducted CO2
Source: Nat Commun. 2026 Feb 27;17:3297. doi: 10.1038/s41467-026-68646-3 (PMC13065980; doi:10.1038/s41467-026-68646-3)
Supplement: Supplementary file 4 — Supplementary Data 2 [file 41467_2026_68646_MOESM4_ESM.xlsx]

## Sheet: Supplementary Data 2
Supplementary Data 2 - whole rock halogen and sulphate abundances determined by pyrohydrolysis
Sample Info				Halogen and sulphate abundances											Halogen ratios
Sample Name	Lithology	Lithology details		F a	±F	SO4 a	±SO4	Cl a	±Cl	Br b	±Br	I b	±I		F/Cl	±F/Cl	Br/Cl	±Br/Cl	I/Cl	±I/Cl
				ppm	ppm	ppm	ppm	ppm	ppm	ppm	ppm	ppm	ppm		wt/wt	wt/wt	wt/wt	wt/wt	wt/wt	wt/wt
BT1b 30z2 49-54	Listvenite	Red listvenite		31.759	1.49642	15.8785	0.661469	13.3922	6.13869	n.d.*	n.d.	0.0176364	0.00170503		2.37145	1.09275	n.d.	n.d.	0.00131692	0.000616928
BT1b 36z4 36-41	Listvenite	Veined red listvenite		15.1356	1.19554	25.2077	0.919713	49.3996	5.08133	n.d.	n.d.	n.d.	n.d.		0.306392	0.0397363	n.d.	n.d.	n.d.	n.d.
BT1b 43z4 26-31	Ophicarbonate			16.2752	1.15249	211.015	16.9022	198.45	5.02572	0.181685	0.0984919	0.0151843	0.00159904		0.0820115	0.00616766	0.000915522	0.000496847	7.65146e-05	8.28736e-06
BT1b 44z1 62-67	Ophicarbonate			21.9772	4.88209	171.622	11.258	318.412	44.4287	0.276235	0.0364603	0.00895649	0.00122547		0.0690214	0.0181063	0.000867541	0.000166628	2.81286e-05	5.49699e-06
BT1b 44z1 62-67	Ophicarbonate			25.4294	1.31137	163.661	13.2288	349.828	7.97413	0.250454	0.0631934	0.00808996	0.00187299		0.0726911	0.00409849	0.000715935	0.000181377	2.31255e-05	5.37992e-06
BT1b 44z2 40-45	Ophicarbonate			24.7107	1.23586	213.529	17.09	102.56	4.58364	0.0709724	0.0502781	0.00371278	0.00267701		0.240938	0.0161604	0.000692008	0.000491205	3.6201e-05	2.61519e-05
BT1b 44z3 51-55	Ophicarbonate			53.2185	1.83783	94.6887	2.99278	142.893	32.485	0.150607	0.118488	0.0144395	0.00214051		0.372437	0.0856405	0.00105399	0.000863133	0.000101052	2.74254e-05
BT1b 44z4 69-73	Listvenite	Proto-listvenite		35.902	1.30724	186.785	14.9554	15.4635	3.07698	n.d.	n.d.	n.d.	n.d.		2.32173	0.469658	n.d.	n.d.	n.d.	n.d.
BT1b 45z1 31-34	Listvenite	Red listvenite		36.5254	1.40516	27.0895	0.962189	13.0763	4.70271	0.0115548	0.0612028	0.0257072	0.00237374		2.79325	1.01028	0.000883645	0.00469121	0.00196594	0.000729953
BT1b 56z4 5-10	Listvenite	Fuchsite listvenite		31.6513	1.23062	36.1927	1.2123	17.2704	5.45089	n.d.	n.d.	n.d.	n.d.		1.8327	0.58281	n.d.	n.d.	n.d.	n.d.
BT1b 56z4 5-10	Listvenite	Fuchsite listvenite		35.5823	1.40993	12.3279	0.529956	23.6953	4.02109	n.d.	n.d.	n.d.	n.d.		1.50166	0.261687	n.d.	n.d.	n.d.	n.d.
BT1b 60z3 25-29	Listvenite	Fuchsite listvenite		52.9806	1.72539	18.3226	0.712026	30.8719	6.51102	0.110695	0.0902599	0.0342587	0.00305571		1.71614	0.366232	0.00358562	0.00301991	0.00110971	0.000254112
BT1b 60z3 25-29	Listvenite	Fuchsite listvenite		60.0129	1.96524	16.5561	0.684917	35.1838	5.18092	0.325046	0.0920392	0.00948934	0.00167886		1.7057	0.257305	0.00923851	0.00294854	0.000269708	6.20823e-05
BT1b 64z2 66-71	Listvenite	Fuchsite listvenite		34.8372	1.38447	22.8	0.83653	28.9948	2.16939	0.0461032	0.10151	0.000109459	0.00172655		1.2015	0.101791	0.00159005	0.003503	3.77514e-06	5.95476e-05
BT1b 80z1 12-20	Metamorphic sole			1532.95	49.3341	133.031	10.8635	14.7176	8.13698	0.0895021	0.0641226	0.00388479	0.00347129		104.158	57.6835	0.00608129	0.00550331	0.000263955	0.000277356
BT1b 99z1 8-16	Metamorphic sole			529.267	11.9223	378.83	29.9325	6.76222	5.96896	n.d.	n.d.	0.0252859	0.0026661		78.2683	69.1094	n.d.	n.d.	0.00373929	0.00332411
BT1b 113z1 57-65	Metamorphic sole			313.178	7.24453	86.2053	2.73217	22.56	9.59565	n.d.	n.d.	n.d.	n.d.		13.882	5.91328	n.d.	n.d.	n.d.	n.d.
BT1b 125z2 58-66	Metamorphic sole			305.542	7.06355	48.0626	1.59769	23.4261	5.10218	0.00127699	0.0854148	n.d.	n.d.		13.0428	2.85667	5.45115e-05	0.00364616	n.d.	n.d.
BT1b 125z2 58-66	Metamorphic sole			318.613	10.5362	36.5613	1.25306	18.7476	8.23991	0.0416449	0.0909285	0.00808912	0.00292185		16.9948	7.49065	0.00222134	0.00494743	0.000431475	0.000245466
a measured by ion cromatography (IC)
b measured by inductively coupled plasma mass spectrometry (ICP-MS)
* n.d. = not detected
NB: Cl, Br and I values determined by neutron-irradiation noble gas mass spectrometry preferred, values here provided for information
