# Supplementary material for: Carbonated mantle peridotites represent a hidden sink for subducted CO2
Source: Nat Commun. 2026 Feb 27;17:3297. doi: 10.1038/s41467-026-68646-3 (PMC13065980; doi:10.1038/s41467-026-68646-3)
Supplement: Supplementary file 5 — Supplementary Data 3 [file 41467_2026_68646_MOESM5_ESM.xlsx]

## Sheet: Halogen Samples (2)
	All named cells local to the sheet except those in the Ref Values Sheet
	Red = Fill in Information																							need to take average
	Blue = Calcualted cell, don’t change																							H1		CDD		AX		L2		CDD
										must be filled in
	Samples Details					Irradiation Details					Laser Details			Samples: Raw Ar Data										Samples: Blank Ar Data										Samples: Blank Corrected Ar Data												Discrimination-corrected
	Details	Samples Mass (g)	±Samples Mass (g)	Analysis Date	Spec.	Irradiation	Tube	Can	Irrad. Date	Type (Stepped or Continuous)	Laser Power	W	Step Duration	40Ar	±40Ar	39Ar	±39Ar	38Ar	±38Ar	37Ar	±37Ar	36Ar	±36Ar	40Ar	±40Ar	39Ar	±39Ar	38Ar	±38Ar	37Ar	±37Ar	36Ar	±36Ar	40Ar	±40Ar	39Ar	±39Ar	38Ar	±38Ar	37Ar	±37Ar	36Ar	±36Ar	40Ar/36Ar aircal	±	39Ar	±39Ar	38Ar	±38Ar
	B1x Bulk	0.0091	4.55e-05	2022-06-15	ARGUS	MN2022a	1		2022-03-24	continuous	0.5	0.31	30	319.243	0.105082	0.357477	0.005143	235.371	0.241447	0.591289	0.210765	1.16455	0.006521	6.30677	0.935117	0.043458	0.0298637	2.21285	2.01887	1.39013	1.1954	0.256065	0.21678	312.937	0.941003	0.314019	0.0303033	233.158	2.03325	-0.798843	1.21384	0.908487	0.216879	300.7	0.28	0.3154	0.0303036	235.209	2.03327
	B1x Bulk	0.0091	4.55e-05	2022-06-15	ARGUS	MN2022a	1		2022-03-24	continuous	1	0.8	30	395.206	0.176612	1.90128	0.010994	766.894	0.690461	2.6578	0.070272	1.44818	0.00521	6.30677	0.935117	0.043458	0.0298637	2.21285	2.01887	1.39013	1.1954	0.256065	0.21678	388.9	0.951649	1.85782	0.031823	764.681	2.13367	1.26767	1.19746	1.19211	0.216843	300.7	0.28	1.866	0.0318233	771.409	2.1337
	B1x Bulk	0.0091	4.55e-05	2022-06-15	ARGUS	MN2022a	1		2022-03-24	continuous	1.5	1.35	30	248.601	0.21097	6.3528	0.019138	566.528	0.48148	6.65156	0.054006	0.925499	0.004942	6.30677	0.935117	0.043458	0.0298637	2.21285	2.01887	1.39013	1.1954	0.256065	0.21678	242.294	0.95862	6.30934	0.0354697	564.316	2.07549	5.26143	1.19662	0.669434	0.216837	300.7	0.28	6.3371	0.0354701	569.281	2.07551
	B1x Bulk	0.0091	4.55e-05	2022-06-15	ARGUS	MN2022a	1		2022-03-24	continuous	2	1.87	30	305.749	0.324353	8.34505	0.019712	385.497	0.329615	10.0013	0.120081	1.20658	0.006905	6.30677	0.935117	0.043458	0.0298637	2.21285	2.01887	1.39013	1.1954	0.256065	0.21678	299.442	0.989772	8.3016	0.0357827	383.285	2.0456	8.61114	1.20142	0.950512	0.21689	300.7	0.28	8.33812	0.0357831	386.657	2.04562
	B1x Bulk	0.0091	4.55e-05	2022-06-15	ARGUS	MN2022a	1		2022-03-24	continuous	3	2.64	30	1168.79	0.317476	14.0323	0.039994	562.347	0.454953	20.8399	0.101244	3.67869	0.006118	6.30677	0.935117	0.043458	0.0298637	2.21285	2.01887	1.39013	1.1954	0.256065	0.21678	1162.49	0.98754	13.9888	0.0499135	560.134	2.06949	19.4497	1.19968	3.42263	0.216867	300.7	0.28	14.0503	0.0499141	565.063	2.06952
	B1x Bulk	0.0091	4.55e-05	2022-06-15	ARGUS	MN2022a	1		2022-03-24	continuous	4	2.95	30	1136.9	0.227277	33.0431	0.039276	914.358	0.839176	80.4056	0.084836	4.40191	0.005494	6.30677	0.935117	0.043458	0.0298637	2.21285	2.01887	1.39013	1.1954	0.256065	0.21678	1130.59	0.96234	32.9996	0.0493401	912.146	2.18633	79.0154	1.19841	4.14585	0.21685	300.7	0.28	33.1448	0.049341	920.171	2.18636
	B1x Bulk	0.0091	4.55e-05	2022-06-15	ARGUS	MN2022a	1		2022-03-24	continuous	5	4.2	30	444.11	0.191977	41.5549	0.091825	934.379	0.742961	186.045	0.251341	2.56461	0.006045	6.30677	0.935117	0.043458	0.0298637	2.21285	2.01887	1.39013	1.1954	0.256065	0.21678	437.803	0.95462	41.5114	0.0965591	932.166	2.15123	184.655	1.22154	2.30854	0.216865	300.7	0.28	41.6941	0.0965604	940.368	2.15126
	B1x Bulk	0.0091	4.55e-05	2022-06-15	ARGUS	MN2022a	1		2022-03-24	continuous	6	4.82	30	81.9113	0.142249	6.54273	0.01854	163	0.173987	48.1928	0.084929	1.00104	0.009934	6.30677	0.935117	0.043458	0.0298637	2.21285	2.01887	1.39013	1.1954	0.256065	0.21678	75.6045	0.945875	6.49927	0.0351507	160.788	2.02635	46.8026	1.19841	0.744973	0.217008	300.7	0.28	6.52786	0.035151	162.202	2.02637
	B1x Bulk	0.0091	4.55e-05	2022-06-15	ARGUS	MN2022a	1		2022-03-24	continuous	8	6.06	30	77.3586	0.212872	3.75292	0.017771	93.8903	0.086979	50.0195	0.116935	0.789331	0.00707	6.30677	0.935117	0.043458	0.0298637	2.21285	2.01887	1.39013	1.1954	0.256065	0.21678	71.0518	0.95904	3.70946	0.0347512	91.6774	2.02074	48.6293	1.20111	0.533266	0.216896	300.7	0.28	3.72578	0.0347515	92.484	2.02076
	B1x Bulk	0.0091	4.55e-05	2022-06-15	ARGUS	MN2022a	1		2022-03-24	continuous	10	7.41	30	54.2855	0.108424	2.42488	0.013322	77.0919	0.093267	90.8321	0.198789	0.730629	0.00461	6.30677	0.935117	0.043458	0.0298637	2.21285	2.01887	1.39013	1.1954	0.256065	0.21678	47.9787	0.941382	2.38142	0.0327004	74.8791	2.02102	89.442	1.21182	0.474564	0.216829	300.7	0.28	2.3919	0.0327007	75.5379	2.02104
	B1x Bulk	0.0091	4.55e-05	2022-06-15	ARGUS	MN2022a	1		2022-03-24	continuous	12	8.65	30	14.1761	0.123064	0.478916	0.005875	18.0097	0.036914	18.7592	0.106692	0.42948	0.005578	6.30677	0.935117	0.043458	0.0298637	2.21285	2.01887	1.39013	1.1954	0.256065	0.21678	7.8693	0.94318	0.435458	0.0304361	15.7969	2.0192	17.3691	1.20015	0.173415	0.216852	300.7	0.28	0.437374	0.0304363	15.9359	2.01922
	B1x Bulk	0.0091	4.55e-05	2022-06-15	ARGUS	MN2022a	1		2022-03-24	continuous	15	10.31	30	11.2913	0.093299	0.382149	0.006572	13.9246	0.051104	14.1302	0.086982	0.376768	0.004361	6.30677	0.935117	0.043458	0.0298637	2.21285	2.01887	1.39013	1.1954	0.256065	0.21678	4.98457	0.93976	0.338691	0.0305782	11.7117	2.01951	12.7401	1.19856	0.120703	0.216824	300.7	0.28	0.340181	0.0305785	11.8148	2.01953
	B1x Bulk	0.0091	4.55e-05	2022-06-15	ARGUS	MN2022a	1		2022-03-24	continuous														6.30677	0.935117	0.043458	0.0298637	2.21285	2.01887	1.39013	1.1954	0.256065	0.21678	4181.94	3.31296	118.647	0.155219	4704.74	7.16233	512.445	4.16827	15.6445	0.75126	300.7	0.28	119.169	0.155222	4746.13	7.16246
	B1x Plagioclase	0.009	4.5e-05	2022-06-15	ARGUS	MN2022a	1		2022-03-24	continuous	0.5	0.31	30	1079.48	0.241137	0.116777	0.003761	114.795	0.072227	1.44291	0.076738	3.70372	0.010727	6.30677	0.935117	0.043458	0.0298637	2.21285	2.01887	1.39013	1.1954	0.256065	0.21678	1073.18	0.965707	0.073319	0.0300995	112.583	2.02016	0.0527803	1.19786	3.44765	0.217046	300.7	0.28	0.0736416	0.0300998	113.573	2.02018
	B1x Plagioclase	0.009	4.5e-05	2022-06-15	ARGUS	MN2022a	1		2022-03-24	continuous	1	0.8	30	1468.45	0.410743	0.766729	0.003882	249.218	0.180425	14.1765	0.117453	5.03388	0.014203	6.30677	0.935117	0.043458	0.0298637	2.21285	2.01887	1.39013	1.1954	0.256065	0.21678	1462.14	1.02135	0.723271	0.0301149	247.005	2.02691	12.7864	1.20116	4.77781	0.217245	300.7	0.28	0.726453	0.0301152	249.178	2.02693
	B1x Plagioclase	0.009	4.5e-05	2022-06-15	ARGUS	MN2022a	1		2022-03-24	continuous	1.5	1.35	30	1153.84	0.212714	2.33846	0.007143	210.32	0.118	66.7006	0.124593	4.08017	0.007267	6.30677	0.935117	0.043458	0.0298637	2.21285	2.01887	1.39013	1.1954	0.256065	0.21678	1147.53	0.959005	2.295	0.030706	208.107	2.02231	65.3105	1.20188	3.82411	0.216902	300.7	0.28	2.3051	0.0307063	209.938	2.02233
	B1x Plagioclase	0.009	4.5e-05	2022-06-15	ARGUS	MN2022a	1		2022-03-24	continuous	2	1.87	30	649.764	0.196	4.2249	0.009242	120.762	0.109138	149.152	0.121479	2.53301	0.008608	6.30677	0.935117	0.043458	0.0298637	2.21285	2.01887	1.39013	1.1954	0.256065	0.21678	643.457	0.955437	4.18144	0.031261	118.549	2.02181	147.762	1.20156	2.27694	0.216951	300.7	0.28	4.19984	0.0312613	119.592	2.02183
	B1x Plagioclase	0.009	4.5e-05	2022-06-15	ARGUS	MN2022a	1		2022-03-24	continuous	2.5	2.64	30	354.206	0.159647	5.61662	0.015499	74.8176	0.071394	150.438	0.121104	1.54423	0.005323	6.30677	0.935117	0.043458	0.0298637	2.21285	2.01887	1.39013	1.1954	0.256065	0.21678	347.899	0.948647	5.57316	0.0336461	72.6048	2.02013	149.048	1.20152	1.28816	0.216846	300.7	0.28	5.59768	0.0336464	73.2436	2.02015
	B1x Plagioclase	0.009	4.5e-05	2022-06-15	ARGUS	MN2022a	1		2022-03-24	continuous	3	2.95	30	353.906	0.197974	5.4237	0.012108	47.7105	0.036671	113.067	0.137198	1.51001	0.006607	6.30677	0.935117	0.043458	0.0298637	2.21285	2.01887	1.39013	1.1954	0.256065	0.21678	347.599	0.955844	5.38025	0.0322249	45.4977	2.0192	111.677	1.20325	1.25394	0.216881	300.7	0.28	5.40392	0.0322252	45.898	2.01922
	B1x Plagioclase	0.009	4.5e-05	2022-06-15	ARGUS	MN2022a	1		2022-03-24	continuous	4	4.2	30	403.962	0.200404	6.382	0.02443	95.7746	0.058157	137.614	0.13881	1.71854	0.006525	6.30677	0.935117	0.043458	0.0298637	2.21285	2.01887	1.39013	1.1954	0.256065	0.21678	397.655	0.95635	6.33854	0.0385832	93.5617	2.0197	136.223	1.20343	1.46247	0.216879	300.7	0.28	6.36643	0.0385836	94.385	2.01972
	B1x Plagioclase	0.009	4.5e-05	2022-06-15	ARGUS	MN2022a	1		2022-03-24	continuous	5	4.82	30	157.321	0.14969	3.45494	0.012245	42.9997	0.05033	65.398	0.148096	0.789419	0.004513	6.30677	0.935117	0.043458	0.0298637	2.21285	2.01887	1.39013	1.1954	0.256065	0.21678	151.014	0.947022	3.41148	0.0322766	40.7869	2.01949	64.0079	1.20454	0.533354	0.216827	300.7	0.28	3.42649	0.0322769	41.1458	2.01951
	B1x Plagioclase	0.009	4.5e-05	2022-06-15	ARGUS	MN2022a	1		2022-03-24	continuous	6	6.06	30	89.1843	0.089111	2.1875	0.008114	27.9587	0.06652	42.1319	0.091396	0.531885	0.003785	6.30677	0.935117	0.043458	0.0298637	2.21285	2.01887	1.39013	1.1954	0.256065	0.21678	82.8775	0.939353	2.14404	0.0309463	25.7459	2.01996	40.7417	1.19889	0.27582	0.216813	300.7	0.28	2.15347	0.0309466	25.9724	2.01998
	B1x Plagioclase	0.009	4.5e-05	2022-06-15	ARGUS	MN2022a	1		2022-03-24	continuous	8	7.41	30	299.052	0.081962	6.8748	0.019298	98.701	0.069808	265.825	0.21199	1.59377	0.007288	6.30677	0.935117	0.043458	0.0298637	2.21285	2.01887	1.39013	1.1954	0.256065	0.21678	292.745	0.938702	6.83134	0.0355563	96.4881	2.02007	264.435	1.21405	1.3377	0.216903	300.7	0.28	6.8614	0.0355567	97.3371	2.02009
	B1x Plagioclase	0.009	4.5e-05	2022-06-15	ARGUS	MN2022a	1		2022-03-24	continuous	10	8.65	30	120.739	0.130344	5.58671	0.014295	77.9764	0.066301	359.826	0.201852	1.16988	0.006825	6.30677	0.935117	0.043458	0.0298637	2.21285	2.01887	1.39013	1.1954	0.256065	0.21678	114.432	0.944158	5.54325	0.0331087	75.7635	2.01995	358.436	1.21232	0.913815	0.216888	300.7	0.28	5.56764	0.033109	76.4301	2.01997
	B1x Plagioclase	0.009	4.5e-05	2022-06-15	ARGUS	MN2022a	1		2022-03-24	continuous	15	10.31	30	87.1288	0.145776	3.56244	0.009462	53.9177	0.088164	230.407	0.17078	0.828663	0.006273	6.30677	0.935117	0.043458	0.0298637	2.21285	2.01887	1.39013	1.1954	0.256065	0.21678	80.822	0.946411	3.51898	0.0313268	51.7049	2.02079	229.017	1.20754	0.572598	0.216871	300.7	0.28	3.53446	0.0313271	52.1598	2.02081
	B1x Plagioclase	0.009	4.5e-05	2022-06-15	ARGUS	MN2022a	1		2022-03-24	continuous																								6141.35	3.31421	46.0141	0.112842	1188.4	7.00052	1579.5	4.17081	21.9644	0.751437	300.7	0.28	46.2165	0.112844	1198.85	7.00059
	A1x Bulk	0.0111	5.55e-05	2022-06-15	ARGUS	MN2022a	1		2022-03-24	continuous	0.5	0.31	30											6.30677	0	0.043458	0	2.21285	0	1.39013	0	0.256065	0	-6.30677	0	-0.043458	0	-2.21285	0	-1.39013	0	-0.256065	0	300.7	0.28	-0.0436492	2.68179e-07	-2.23232	1.36555e-05
	A1x Bulk	0.0111	5.55e-05	2022-06-15	ARGUS	MN2022a	1		2022-03-24	continuous	1	0.8	30																					0	0	0	0	0	0	0	0	0	0	300.7	0.28	0	#DIV/0!	0	#DIV/0!
	A1x Bulk	0.0111	5.55e-05	2022-06-15	ARGUS	MN2022a	1		2022-03-24	continuous	1.5	1.35	30																					0	0	0	0	0	0	0	0	0	0	300.7	0.28	0	#DIV/0!	0	#DIV/0!
	A1x Bulk	0.0111	5.55e-05	2022-06-15	ARGUS	MN2022a	1		2022-03-24	continuous	2	1.87	30																					0	0	0	0	0	0	0	0	0	0	300.7	0.28	0	#DIV/0!	0	#DIV/0!
	A1x Bulk	0.0111	5.55e-05	2022-06-15	ARGUS	MN2022a	1		2022-03-24	continuous	3	2.64	30																					0	0	0	0	0	0	0	0	0	0	300.7	0.28	0	#DIV/0!	0	#DIV/0!
	A1x Bulk	0.0111	5.55e-05	2022-06-15	ARGUS	MN2022a	1		2022-03-24	continuous	4	2.95	30																					0	0	0	0	0	0	0	0	0	0	300.7	0.28	0	#DIV/0!	0	#DIV/0!
	A1x Bulk	0.0111	5.55e-05	2022-06-15	ARGUS	MN2022a	1		2022-03-24	continuous	5	4.2	30																					0	0	0	0	0	0	0	0	0	0	300.7	0.28	0	#DIV/0!	0	#DIV/0!
	A1x Bulk	0.0111	5.55e-05	2022-06-15	ARGUS	MN2022a	1		2022-03-24	continuous	6	4.82	30																					0	0	0	0	0	0	0	0	0	0	300.7	0.28	0	#DIV/0!	0	#DIV/0!
	A1x Bulk	0.0111	5.55e-05	2022-06-15	ARGUS	MN2022a	1		2022-03-24	continuous	8	6.06	30																					0	0	0	0	0	0	0	0	0	0	300.7	0.28	0	#DIV/0!	0	#DIV/0!
	A1x Bulk	0.0111	5.55e-05	2022-06-15	ARGUS	MN2022a	1		2022-03-24	continuous	10	7.41	30																					0	0	0	0	0	0	0	0	0	0	300.7	0.28	0	#DIV/0!	0	#DIV/0!
	A1x Bulk	0.0111	5.55e-05	2022-06-15	ARGUS	MN2022a	1		2022-03-24	continuous	12	8.65	30																					0	0	0	0	0	0	0	0	0	0	300.7	0.28	0	#DIV/0!	0	#DIV/0!
	A1x Bulk	0.0111	5.55e-05	2022-06-15	ARGUS	MN2022a	1		2022-03-24	continuous	15	10.31	30																					0	0	0	0	0	0	0	0	0	0	300.7	0.28	0	#DIV/0!	0	#DIV/0!
	A1x Bulk	0.0111	5.55e-05	2022-06-15	ARGUS	MN2022a	1		2022-03-24	continuous	20	13.16	30																					0	0	0	0	0	0	0	0	0	0	300.7	0.28	0	#DIV/0!	0	#DIV/0!
	A1x Bulk	0.0111	5.55e-05	2022-06-15	ARGUS	MN2022a	1		2022-03-24	continuous																								-6.30677	0	-0.043458	0	-2.21285	0	-1.39013	0	-0.256065	0	300.7	0.28	-0.0436492	2.68179e-07	-2.23232	1.36555e-05
	B1x Plagioclase	0.009	4.5e-05	2022-06-16	ARGUS	MN2022a	1		2022-03-24	continuous	20	13.16	90	10813.7	28.1024	288.879	0.916258	3747.21	12.2902	1991.28	6.53393	37.3536	0.269591	24.0081	1.41641	1.52213	0.050519	0.647231	0.074721	0.572798	0.039317	0.041025	0.13805	10789.7	28.138	287.357	0.91765	3746.57	12.2904	1990.71	6.53405	37.3126	0.302881	300.7	0.28	288.621	0.91766	3779.53	12.2906
	B1x Bulk	0.0079	3.95e-05	2022-06-16	ARGUS	MN2022a	1		2022-03-24	continuous	20	13.16	90	8289.24	16.1557	184.989	0.596436	5311.73	15.9311	831.777	2.27408	27.9123	0.200512	24.0081	1.41641	1.52213	0.050519	0.647231	0.074721	0.572798	0.039317	0.041025	0.13805	8265.23	16.2177	183.467	0.598572	5311.09	15.9312	831.204	2.27442	27.8713	0.24344	300.7	0.28	184.274	0.598579	5357.82	15.9314
	A1x Bulk	0.0085	4.25e-05	2022-06-16	ARGUS	MN2022a	1		2022-03-24	continuous	20	13.16	90	282476	622.532	6623.76	16.4977	2684.3	4.03934	146.174	0.273908	34.4142	0.515571	24.0081	1.41641	1.52213	0.050519	0.647231	0.074721	0.572798	0.039317	0.041025	0.13805	282452	622.534	6622.24	16.4978	2683.66	4.04003	145.601	0.276715	34.3732	0.533733	300.7	0.28	6651.37	16.498	2707.27	4.0401
[truncated: 316 more columns]

## Sheet: LogFile
	File name	Creation	Modification	Person	Validated by	Modification
	HalogenSheet_V2_Irradiation_UserInitial_Date	2014-10-24	2016-01-12	Lorraine Ruzie	Patricia Clay	This is version V2.0 realeased in the Group: salt spreadsheet, updated values
	HalogenSheet_V3_Mn2021a_monitordata_v1		2021-05-26	Patricia Clay		Used this version from the previous stepped irradiation MN19a (RB), updated for MN21a

## Sheet: Ref Values 
*These are globally defined - changes made in the Ref Values Sheet will propagate through all Sheets*					Associated uncertainty is named CellName_err
Blue= Calculated
Molecular Weights	Value	±	Unit	Reference	Cell Name
F	18.9984		g/mol	Wieser et al (2013) IUPAC *	MW_F
Cl	35.453	0.0002	g/mol	Wieser et al (2013) IUPAC	MW_Cl
Br	79.904	0.001	g/mol	Wieser et al (2013) IUPAC	MW_Br
I	126.904	3e-05	g/mol	Wieser et al (2013) IUPAC	MW_I
Ca	40.08	0.004	g/mol	Wieser et al (2013) IUPAC	MW_Ca
K	39.0983	1e-05	g/mol	Wieser et al (2013) IUPAC	MW_K
Ba	137.327	0.007	g/mol	Wieser et al (2013) IUPAC	MW_Ba
U	238.029	3e-05	g/mol	Wieser et al (2013) IUPAC
				*Pure Appl. Chem. 85, 1047-1078
Decay Constants	Value	±	Unit	Reference	Cell Name
λB-	4.9737e-10	9.3e-13	a-1	Renne et al. 2010 GCA 74, 5349-5367	lambda_B	4.9737e-10	9.3e-13	a-1	Renne et al. 2010 GCA 74, 5349-5367			4.955e-10	1.3e-13	a-1	Ruzie et al (based on Renne et al 2011, Min et al 2000 and Steiger and Jager 1977)
λe	5.755e-11	1.6e-13	a-1	as above	lambda_e	5.755e-11	1.6e-13	a-1	as above			5.76e-11	2e-13	a-1	as above
λ40K total	5.5492e-10	9.3e-13	a-1	as above	lambda	5.5492e-10	9.3e-13	a-1	as above			5.531e-10	1.3e-12	a-1	as above
λ37Ar	0.0197478		day-1	from half-life	lambda_37Ar
λ39Ar	7.0596e-06		day-1	from half-life	lambda_39Ar
λ36Cl	6.12591e-09		day-1	from half-life	lambda_36Ar
					3.834e-07
Half-lives (=0.693/λ)	Value	±	Unit	Reference
40KAr	1.25	0.002	x 109 a		-
37ArCa	35.1	0.1	day	Stoenner et al.(1965)	-
39ArK	269	3	a	Stoenner et al.(1965)	-
36ClAr	310000	4000	a	Goldstein (1965)	-
Air Ratios	Value	±	Unit	Reference
40Ar/36Arair	295.5	0.31	-	Lee et al. 2006	Ar4036_Air
38Ar/36Arair	0.188		-	Ozima & Podosek (2002)	Ar3836_Air
Isotopic Abundance Ratios	Value	±	Unit	Reference	Cell Name
40K/K	0.000117	1e-06	-	Berglund & Wieser (2011) IUPAC*	K40_Abun
37Cl/Cl	0.2424	0.001	-	IUPAC 2011
79Br/Br	0.5069	0.0007	-	IUPAC 2011
81B/Br	0.4931	0.0007	-	IUPAC 2011
				*Pure Appl. Chem. 83(2) 397–410
Salts	Value	±	Unit	Reference	Cell Name
40Ar/39ArK	0.130216	0.0030296	-	calc. from K2SO4 (see Salts Sheet)	Salt_40Ar39Ar_K	0.00628641	0.000165193
38Ar/39ArK	0.0154421	0.000307475	-	calc. from K2SO4	Salt_38Ar39Ar_K	0.0122933	0.000323039
36Ar/37ArCa	0.000348829	9.46693e-06	-	calc. from CaF2	Salt_36Ar37Ar_Ca	0.000820266	8.2042e-06
39Ar/37ArCa	0.000913868	0.000605167	-	calc. from CaF2	Salt_39Ar37Ar_Ca	0.00207365	5.39461e-06
	UPDATED VALUE FOR Mn2021b					vaules prior to 09/07/2020
Monitors-Chemistry, Ages & Ratios	Value	±	Unit	Reference	Cell Name
	K	±	Unit	Reference
Hb3Gr	12470	80	ppm	Roddick (1983)	Hb3Gr_K	*Typo in Kendrick et al 2013 lists K as 990 ppm
BB1	1200	90	ppm	Kendrick et al. (2013)	BB1_K
BB2/SP*	9900	170	ppm	Kendrick et al. (2013)	BB2_SP_K
	Ca	±	Unit	Reference	Cell Name
Hb3Gr	74500	900	ppm	Roddick (1983)	Hb3Gr_Ca
BB1	70000	2000	ppm	Kendrick et al. (2013)	BB1_Ca
BB2/SP*	17000	2000	ppm	Kendrick et al. (2013)	BB2_SP_Ca
	Cl	±	Unit	Reference	Cell Name
Hb3Gr	2379	32	ppm	Roddick (1983)	Hb3Gr_Cl
BB1	30800	1300	ppm	Kendrick et al. (2013)	BB1_Cl
BB2/SP*	41000	1500	ppm	Kendrick et al. (2013)	BB2_SP_Cl
	Br	±	Unit	Reference	Cell Name
BB1	430	30	ppm	Kendrick et al. (2013)	BB1_Br
BB2/SP*	40	3	ppm	Kendrick et al. (2013)	BB2_SP_Br
	I	±	Unit	Reference	Cell Name
BB1	0.79772	0.0358532	ppm	Ruzie et al (2016)	BB1_I
BB2/SP*	0.04879	0.00196434	ppm	Ruzie et al (2016)	BB2_SP_I
	Br/Cl	±	Unit	Reference	Cell Name
BB1	0.0138	0.0008	wt. ratio	Kendrick et al. (2013)	BB1_BrCl
BB2/SP*	0.00097	6e-05	wt. ratio	Kendrick et al. (2013)	BB2_SP_BrCl
	I/Cl	±	Unit	Reference	Cell Name
BB1	2.59e-05	4e-07	wt. ratio	Ruzie et al (2016)	BB1_ICl
BB2/SP*	1.19e-06	2e-08	wt. ratio	Ruzie et al (2016)	BB2_SP_ICl
	K/Cl	±	Unit	Reference	Cell Name
Hb3Gr	5.2417	0.0781149	wt. ratio	Roddick (1983)	Hb3Gr_KCl
BB1	0.39	0.03	wt. ratio	Kendrick et al. (2013)	BB1_KCl
BB2/SP*	0.24	0.04	wt. ratio	Kendrick et al. (2013)	BB2_SP_KCl
	K/Ca	±	Unit	Reference	Cell Name
Hb3Gr	0.167383	0.00228951	wt. ratio	Roddick (1983)	Hb3Gr_KCa
BB1	0.0171429	0.00137585	wt. ratio	Kendrick et al. (2013)	BB1_KCa
BB2/SP*	0.582353	0.0692381	wt. ratio	Kendrick et al. (2013)	BB2__SP_KCa
	Age	±	Unit	Reference	Cell Name	Age	±	Unit	Reference
Age Hb3Gr	1074900000	3500000	a	Renne et al. 2011	Hb3Gr_Age	1074900000	3500000	a	Renne et al. 2011	1080400000	1100000	Renne et al. 2010 GCA 74, 5349-5367		1075000000	4000000	Schwartz and Trieloff 2007	1074900000	3500000	Renne et al. 2011	1.0736e+09	4600000	Jourdan et al. (2006)
	129I/127I	±	Unit	Reference
(129Xe/I)0 Shallowater	0.0001072		-	Brazzle et al (1999)
(129Xe/I)0 Shallowater	0.0001125	1.2e-06	-	Turner (1965) Hohenberg (1967)
(129Xe/I)0 Shallowater	0.0001072	2.9e-06	-	Ruzie et al. (2017)	SW_initial
Neutron Production	Yield (Y)	Abun. (Xi)	±	(σtherm) cm2	±	(σres) cm2	±	(σtherm) barns	±	(σres) barns	±	(σfast) cm2	±	Reaction
35Cl-->36Ar	1	0.7577												35Cl--> 36Cl: 35Cl(n,g)36Cl(β)36Ar
37Cl --> 38Ar	1	0.2424	0.001	4.33e-25	6e-27	3e-25		0.433	0.006	0.3	0.04			37Cl --> 38Ar: 37Cl(n,g)39Cl(β)38Ar
39K--> 39Ar	1	0.932581	4.4e-05	2.1e-24	1e-25	1.1e-24	1e-25	2.1	0.1	1.1	0.1	7e-26		39K--> 39Ar: 39K(n,p)39Ar
40Ca-->37Ar	1	0.9694		4.3e-25	2e-26	2.2e-25	2e-26	0.43	0.02	0.22	0.02			40Ca-->37Ar: 40Ca(n,α)37Ar
79Br-->80Kr	0.917	0.5069	0.0007	1.089e-23	5e-26	1.296e-22	3e-24	10.89	0.05	129.6	3			79Br-->80Kr:79Br(n,g)80Br(β)80Kr
81Br-->82Kr	1	0.4931	0.0007	2.36e-24	3e-26	4.63e-23	1.7e-24	2.36	0.03	46.3	1.7			81Br-->82Kr: 81Br(n,g)82Br(β)82Kr
127I-->128Xe	0.94	1		6.16e-24	4e-26	1.534e-22	3.9e-24	6.16	0.04	153.4	3.9			127I-->128Xe: 127I(n,g)128IBr(β)128Xe
130Ba-->131Xe	1	0.00106	1e-05	7.746e-24	3.42e-25	1.973e-22	1e-23	7.746	0.342	197.3	10			130Ba-->131Xe:130Ba(n,g)131Ba(EC)131Cs(EC)131Xe
130Te-->131Xe	1	0.338												130Te-->131Xe:131Te(n,g)131Te(β)131I(β)131Xe
235U-->134Xe	0.0806	0.0072		5.83e-22										235U-->134Xe: Fission
Cell Name	Y_Isotope	Isotope_Abun		Therm_CS_Isotope		EpiTherm_CS_Isotope						Fast_CS_39K		*note the unit barn is a cross-sectional area and 1 barn = 10-24 cm2
Reference		IUPAC 2011		Ruzie et al (2016)		Ruzie et al (2016)		0.025-1 eV		1eV-1keV		1keV-10MeV (no ref)
Experimentally Determined Production Ratios	Value	±	Unit	Reference	Cell Name
36Cl/38Cl	316		-	Roddick (1983)	Cl3638_PR
Constants	Value	±	Unit	Reference	Cell Name
Molar vol. gas @STP	22414	0.013	cc mol-1	NIST CODATA 2014	MV
Calculated 'Constants' (Ray's Magic Numbers)	Value	±	Unit	Reference	Cell Name
Constant, K calculation	3.67689	0.0336168	-	Calculated	K_Constant
Constant, Cl calculation	4.05495	0.0370733	-	Calculated	Cl_Constant
Constant, Ca calcualtion	3.58683	0.0327954	-	Calculated	Ca_Constant
Thermal Flux Constant	1.04828e+20	1.79319e+18	-	Calculated	Thermal_Flux_Constant
Fast Flux Constant	1.85873e+20	1.69941e+18	-	Calculated	Fast_Flux_Constant
79Br Constant	0.0467322	0.000711832	-	Calculated	Br79_Constant
81Br Constant	0.203277	0.00392403	-	Calculated	Br81_Constant
127I Constant	0.0648838	0.00102835	-	Calculated	I127_Constant
Noble Gas Ratios for Corrections	Value	±	Unit	Reference	Cell Name
AIR
40Ar/36Ar	298.56	0.31	-	Lee et al. 2006
38Ar/36Ar	0.188		-	Ozima & Podosek (2002)
80Kr/84Kr	0.0396		-	Ozima & Podosek (2002)	Kr8084_Air
82Kr/84Kr	0.2022		-	Ozima & Podosek (2002)	Kr8284_Air
86Kr/84Kr	0.3052		-	Ozima & Podosek (2002)	Kr8684_Air
128Xe/130Xe	0.471598		-	Ozima & Podosek (2002)	Xe128130_Air
129Xe/130Xe	6.49273		-	Ozima & Podosek (2002)	Xe129130_Air
131Xe/130Xe	5.21136		-	Ozima & Podosek (2002)	Xe131130_Air
132Xe/130Xe	6.60502		-	Ozima & Podosek (2002)	Xe132130_Air
134Xe/130Xe	2.57398		-	Ozima & Podosek (2002)	Xe134130_Air
136Xe/130Xe	2.17569		-	Ozima & Podosek (2002)	Xe136130_Air
Solar Wind	Value	±	Unit	Reference	Cell Name
80Kr/84Kr	0.0409	0.0001	-		Kr8084_SW
82Kr/84Kr	0.2048	0.0005	-		Kr8284_SW
86Kr/84Kr	0.3024	0.0001	-		Kr8684_SW
128Xe/130Xe	0.51	0.005	-	Pepin et al (2012)	Xe128130_SW
129Xe/130Xe	6.27	0.04	-		Xe129130_SW
131Xe/130Xe	4.98	0.02	-		Xe131130_SW
132Xe/130Xe	6.02	0.03	-		Xe132130_SW
134Xe/130Xe	2.21	0.01	-		Xe134130_SW
136Xe/130Xe	1.8	0.01	-		Xe136130_SW
Q	Value	±	Unit	Reference	Cell Name
80Kr/84Kr	0.0394	0.0001	-	Busemann et al (2000)	Kr8084_Q
82Kr/84Kr	0.2018	0.0002	-		Kr8284_Q
86Kr/84Kr	0.3095	0.0005	-		Kr8684_Q
128Xe/130Xe	0.508025	0.002	-		Xe128130_Q
129Xe/130Xe	6.42593	0.02	-		Xe129130_Q
131Xe/130Xe	5.05309	0.01	-		Xe131130_Q
132Xe/130Xe	6.17284	0.01	-		Xe132130_Q
134Xe/130Xe	2.33395	0.01	-		Xe134130_Q
136Xe/130Xe	1.95494	0.01	-		Xe136130_Q
SW+Q+Air	Value	±	Unit	Reference	Cell Name
80Kr/84Kr	0.0399667	0.0015	-	Calculated	Kr8084_Mix
82Kr/84Kr	0.202933	0.003	-	Calculated	Kr8284_Mix
86Kr/84Kr	0.3057	0.0071	-	Calculated	Kr8684_Mix
128Xe/130Xe	0.496541	0.0364263	-	Calculated	Xe128130_Mix
129Xe/130Xe	6.39622	0.222734	-	Calculated	Xe129130_Mix
131Xe/130Xe	5.08148	0.222734	-	Calculated	Xe131130_Mix
132Xe/130Xe	6.26595	0.58502	-	Calculated	Xe132130_Mix
134Xe/130Xe	2.37264	0.363976	-	Calculated	Xe134130_Mix
136Xe/130Xe	1.97688	0.375694	-	Calculated	Xe136130_Mix
Fission (235U)	Value	±	Unit	Reference	Cell Name
84Kr/86Krnf	0.5	0.02	-	Ozima & Podosek (2002)	Kr8684_nf
134Xe/136Xenf	1.246	0.036	-	Ozima & Podosek (2002)	Xe134136_nf
131Xe/136Xenf	0.453	0.013		Ozima & Podosek (2002)	Xe131136_nf
Y86Kr	2.04	0.02	%	Ozima & Podosek (2002)	Y86Kr
Y136Xe	6.47	0.47	%	Ozima & Podosek (2002)	Y134Xe

## Sheet: Salts
	All named cells local to the sheet except those in the Ref Values Sheet
	Red = Fill in Information
	Blue = Calcualted cell, don’t change
										must be filled in
	Details					Irradiation Details					Laser Details			Salt: Raw Ar Data										Salt: Blank Ar Data										Salt: Blank Corrected Ar Data												Discrimination-corrected
	Details	Salt Mass (g)	±Hb3Gr Mass (g)	Analysis Date	Spec.	Irradiation	Tube	Can	Irrad. Date	Type (Stepped or Continuous)	Laser Power	W	Step Duration	40Ar	±40Ar	39Ar	±39Ar	38Ar	±38Ar	37Ar	±37Ar	36Ar	±36Ar	40Ar	±40Ar	39Ar	±39Ar	38Ar	±38Ar	37Ar	±37Ar	36Ar	±36Ar	40Ar	±40Ar	39Ar	±39Ar	38Ar	±38Ar	37Ar	±37Ar	36Ar	±36Ar	40Ar/36Ar aircal	±	39Ar	±39Ar	38Ar	±38Ar
	K1 K-glass	0.00038	7.6e-06	2022-05-25	ARGUS	MN2022a	1	1	2022-03-24	continuous	0.5-12%	0.3-8.6	110	150.024	0.093005	1021.26	0.649903	15.8705	0.045703	0.146679	0.053733	0.08919	0.002426	11.2419	0.213175	0.331561	0.070002	0.158653	0.028667	0.237175	0.016846	0.068984	0.002211	138.782	0.23258	1020.93	0.653662	15.7118	0.0539496	-0.090496	0.0563118	0.020206	0.00328238	315.25	0.08	1037.99	0.654013	16.2369	0.0539579
	K2 K-glass	0.00043	8.6e-06	2022-05-25	ARGUS	MN2022a	2	1	2022-03-24	continuous	0.5-12%	0.3-8.6	110	168.014	0.080307	1202.86	0.822033	18.6096	0.03875	0.450481	0.042117	0.089392	0.002043	11.2419	0.213175	0.331561	0.070002	0.158653	0.028667	0.237175	0.016846	0.068984	0.002211	156.772	0.2278	1202.53	0.825008	18.4509	0.0482012	0.213306	0.0453611	0.020408	0.00301038	315.25	0.08	1222.62	0.825408	19.0675	0.0482091
	K3 K-glass	0.00035	7e-06	2022-05-30	ARGUS	MN2022a	3	1	2022-03-24	continuous	0.5-12%	0.3-8.7	111	149.459	0.250622	976.791	0.716556	14.8269	0.041091	0.102073	0.046641	0.148479	0.003554	21.6952	0.4312	0.5184	0.061921	0.334975	0.031125	0.385021	0.062816	0.12927	0.003046	127.764	0.498743	976.272	0.719226	14.4919	0.0515484	-0.282948	0.0782383	0.019209	0.00468071	315.25	0.08	992.585	0.719542	14.9762	0.0515562
	C1 Ca-glass	0.00285	5.7e-05	2022-05-25	ARGUS	MN2022a	1	1	2022-03-24	continuous	0.5-12%	0.3-8.6	110	31.8041	0.141755	4.5123	0.078545	41.5557	0.051039	1605	1.00298	1.92422	0.007897	10.3601	0.097734	0.347901	0.045054	0.168209	0.024565	0.387264	0.043063	0.066494	0.001231	21.4441	0.172181	4.16439	0.0905493	41.3875	0.0566429	1604.61	1.00391	1.85772	0.00799237	315.25	0.08	4.23398	0.090562	42.7706	0.0566557
	C2 Ca-glass	0.00271	5.42e-05	2022-05-25	ARGUS	MN2022a	2	1	2022-03-24	continuous	0.5-12%	0.3-8.6	110	33.244	0.165485	5.34484	0.046992	48.1088	0.067486	1924.44	1.23665	2.31158	0.010689	10.3601	0.097734	0.347901	0.045054	0.168209	0.024565	0.387264	0.043063	0.066494	0.001231	22.884	0.192191	4.99694	0.0651008	47.9406	0.0718178	1924.05	1.2374	2.24508	0.0107597	315.25	0.08	5.08043	0.0651099	49.5426	0.071833
	C3 Ca-glass	0.00287	5.74e-05	2022-05-30	ARGUS	MN2022a	3	1	2022-03-24	continuous	0.5-12%	0.3-8.7	111	51.8566	0.248569	9.23695	0.056765	3.63067	0.024209	1801.1	1.07566	2.47156	0.007202	14.0419	0.176749	0.417414	0.038306	0.295688	0.02517	0.173325	0.038114	0.114347	0.002498	37.8147	0.305003	8.81954	0.0684808	3.33498	0.0349228	1800.93	1.07634	2.35721	0.00762291	315.25	0.08	8.9669	0.0684905	3.44643	0.0349278
							6
[truncated: 33 more columns]

## Sheet: Hb3Gr
	All named cells local to the sheet except those in the Ref Values Sheet
	Red = Fill in Information
	Blue = Calcualted cell, don’t change
										must be filled in
	Hb3Gr Details					Irradiation Details					Laser Details			Hb3Gr: Raw Ar Data										Hb3Gr: Blank Ar Data										Hb3Gr: Blank Corrected Ar Data												Discrimination-corrected
	Details	Hb3Gr Mass (g)	±Hb3Gr Mass (g)	Analysis Date	Spec.	Irradiation	Tube	distance (mm)	Irrad. Date	Type (Stepped or Continuous)	Laser Power	W	Step Duration	40Ar	±40Ar	39Ar	±39Ar	38Ar	±38Ar	37Ar	±37Ar	36Ar	±36Ar	40Ar	±40Ar	39Ar	±39Ar	38Ar	±38Ar	37Ar	±37Ar	36Ar	±36Ar	40Ar	±40Ar	39Ar	±39Ar	38Ar	±38Ar	37Ar	±37Ar	36Ar	±36Ar	40Ar/36Ar aircal	±	39Ar	±39Ar	38Ar	±38Ar
	H15	0.00091	4.55e-06	2022-05-24	ARGUS	MN2022a	1	3	2022-03-24	continuous	0.5-10%	0.3-7.5	110	46766.3	4.14945	271.515	0.170905	1268.41	0.424628	266.046	0.140772	1.81811	0.059999	9.8837	0.1688	0.231	0.044	0.036659	0.06365	0.08274	0.0366	1.1118	0.14	46756.4	4.15288	271.284	0.176478	1268.38	0.429372	265.963	0.145452	0.70631	0.152315	301.3	0.9	272.615	0.176531	1280.83	0.429829
	H4	0.00101	5.05e-06	2022-05-24	ARGUS	MN2022a	2	18	2022-03-24	continuous	0.5-10%	0.3-7.5	110	74509.2	14.3113	443.336	0.288956	1700.13	0.477862	298.388	0.111406	2.25766	0.081394	16.3611	0.223811	0.261483	0.035726	0.124648	0.071516	0.075515	0.026809	0.931532	0.081959	74492.8	14.313	443.075	0.291156	1700	0.483184	298.312	0.114586	1.32613	0.115509	301.3	0.9	445.249	0.291241	1716.69	0.483911
	H1	0.00089	4.45e-06	2022-05-24	ARGUS	MN2022a	1	19	2022-03-24	continuous	0.5-10%	0.3-7.5	110	50970.1	10.9229	274.473	0.10586	1256.28	0.44213	227.293	0.125717	1.90235	0.124844	20.8377	0.401937	0.366507	0.064923	0.084642	0.08282	0.07111	0.013575	1.006	0.049956	50949.2	10.9303	274.106	0.124183	1256.2	0.44982	227.222	0.126448	0.896354	0.134468	301.3	0.9	275.451	0.124257	1268.53	0.450249
	H2	0.00068	3.4e-06	2022-05-24	ARGUS	MN2022a	1	36	2022-03-24	continuous	0.5-10%	0.3-7.5	110	40178.7	8.61865	189.306	0.095846	904.822	0.327288	161.037	0.070266	1.38284	0.081083	18.9106	0.244697	0.577305	0.089253	0.216641	0.071596	0.125802	0.026482	1.12976	0.073295	40159.8	8.62212	188.729	0.130968	904.605	0.335027	160.911	0.0750907	0.253075	0.109301	301.3	0.9	189.655	0.131002	913.483	0.335326
	H3	0.00066	3.3e-06	2022-05-30	ARGUS	MN2022a	2	2	2022-03-24	continuous	0.5-10%	0.3-7.6	110	37204.5	8.06937	234.607	0.156834	1067.19	0.301251	179.067	0.095475	1.75154	0.084368	15.451	0.13911	0.235307	0.106108	0.01049	0.082477	0.095021	0.026978	0.913751	0.093493	37189	8.07057	234.371	0.189356	1067.18	0.312337	178.972	0.0992133	0.837792	0.125932	301.3	0.9	235.521	0.189394	1077.65	0.312781
	H5	0.00086	4.3e-06	2022-05-30	ARGUS	MN2022a	2	39	2022-03-24	continuous	0.5-10%	0.3-7.6	110	44936.9	12.0258	238.546	0.134913	1127.41	0.325494	190.292	0.135777	1.93903	0.061327	15.7477	0.201392	0.282028	0.077086	-0.045826	0.059674	0.096148	0.030225	1.11216	0.152483	44921.1	12.0274	238.264	0.155383	1127.46	0.330919	190.196	0.1391	0.826869	0.164353	301.3	0.9	239.434	0.155429	1138.53	0.331386
	H7	0.00118	5.9e-06	2022-05-30	ARGUS	MN2022a	3	24	2022-03-24	continuous	0.5-10%	0.3-7.6	110	59997.2	12.8824	358.694	0.183266	1609.63	0.497464	285.944	0.150347	2.38765	0.065204	15.3398	0.185686	0.31983	0.037623	0.178318	0.063675	0.092802	0.017334	0.908938	0.080523	59981.9	12.8838	358.375	0.187088	1609.46	0.501523	285.852	0.151343	1.47871	0.103612	301.3	0.9	360.133	0.187173	1625.25	0.502152
	H6	0.00103	5.15e-06	2022-05-30	ARGUS	MN2022a	3	2	2022-03-24	continuous	0.5-10%	0.3-7.6	110	47713.1	6.49585	309.521	0.148664	1362.48	0.327918	229.904	0.166386	2.1019	0.037037	18.2579	0.295095	0.226719	0.062544	0.18954	0.092513	0.110724	0.029811	1.12525	0.075509	47694.9	6.50255	309.294	0.161285	1362.29	0.340718	229.794	0.169035	0.976648	0.0841032	301.3	0.9	310.811	0.161358	1375.66	0.341379
	H8	0.00077	3.85e-06	2022-05-30	ARGUS	MN2022a	3	41	2022-03-24	continuous	0.5-10%	0.3-7.6	110	30053.6	1.99367	155.684	0.135638	740.758	0.293942	124.961	0.071619	1.27404	0.061192	19.8194	0.268633	0.521745	0.072995	0.157242	0.046454	0.167887	0.036944	1.1522	0.081345	30033.8	2.01168	155.163	0.154032	740.601	0.29759	124.794	0.0805862	0.121845	0.101791	301.3	0.9	155.924	0.154053	747.869	0.297816
[truncated: 63 more columns]

## Sheet: Scapolite
	All named cells local to the sheet except those in the Ref Values Sheet
	Red = Fill in Information
	Blue = Calcualted cell, don’t change
										must be filled in
	Scapolite Details					Irradiation Details					Laser Details			Scapolite: Raw Ar Data										Scapolite: Blank Ar Data										Scapolite: Blank Corrected Ar Data												Discrimination-corrected
	Details	Scapolite Mass (g)	±Scapolite Mass (g)	Analysis Date	Spec.	Irradiation	Tube	Position (mm)	Irrad. Date	Type (Stepped or Continuous)	Laser Power	W	Step Duration	40Ar	±40Ar	39Ar	±39Ar	38Ar	±38Ar	37Ar	±37Ar	36Ar	±36Ar	40Ar	±40Ar	39Ar	±39Ar	38Ar	±38Ar	37Ar	±37Ar	36Ar	±36Ar	40Ar	±40Ar	39Ar	±39Ar	38Ar	±38Ar	37Ar	±37Ar	36Ar	±36Ar	40Ar/36Ar aircal	±	39Ar	±39Ar	38Ar	±38Ar
B12	BB2	0.00093	1.86e-05	2021-02-05	ARGUS	MN19a	4	66	2020-01-01	Stepped	2-12%		120	703.474	0.453044	2052.11	6.85417	5992.09	20.5157	0.714867	0.042035	5.24507	0.121327	67.3075	0.167552	0.412855	0.041897	0.080638	0.027191	0.126581	0.021512	0.189706	0.046836	636.167	0.483035	2051.7	6.8543	5992.01	20.5157	0.588286	0.0472198	5.05537	0.130053	303	0.5	2064.72	6.85449	6068.05	20.5162
B6	BB1	0.00063	1.26e-05	2021-02-05	ARGUS	MN19a	4	56	2020-01-01	Stepped	2-12%		120	15509.1	50.8064	1495.32	4.89764	3077.98	10.6923	1.62979	0.026527	3.84009	0.099507	67.3075	0.167552	0.412855	0.041897	0.080638	0.027191	0.126581	0.021512	0.189706	0.046836	15441.8	50.8067	1494.91	4.89782	3077.9	10.6923	1.50321	0.0341533	3.65039	0.109978	303	0.5	1504.39	4.89795	3116.96	10.6926
BD	BB2	0.00105	2.1e-05	2021-02-05	ARGUS	MN19a	4	35	2020-01-01	Stepped	2-12%		120	306.327	0.310905	725.023	2.27191	2159.46	7.16965	0.343867	0.022393	1.74522	0.132827	61.5798	0.883806	0.67993	0.067857	0.589918	0.113826	0.106871	0.018098	0.152753	0.058499	244.747	0.936896	724.343	2.27293	2158.87	7.17055	0.236996	0.0287921	1.59246	0.145138	303	0.5	728.939	2.27299	2186.26	7.17075
B4	BB2	0.00053	1.06e-05	2021-02-05	ARGUS	MN19a	4	19	2020-01-01	Stepped	2-12%		120	485.331	0.311878	1319.59	4.34084	3932.28	13.3213	0.531928	0.037866	3.46317	0.080467	63.4996	0.282914	0.727634	0.034835	0.607907	0.124124	0.140671	0.019253	0.162019	0.038245	421.832	0.42108	1318.87	4.34098	3931.67	13.3219	0.391257	0.0424795	3.30115	0.0890933	303	0.5	1327.23	4.3411	3981.57	13.3223
B11	BB1	0.0005	1e-05	2021-02-05	ARGUS	MN19a	4	47	2020-01-01	Stepped	2-12%		120	12394.7	40.188	1093.52	3.50845	2233.12	7.38351	1.1667	0.025452	2.66457	0.151536	63.4996	0.282914	0.727634	0.034835	0.607907	0.124124	0.140671	0.019253	0.162019	0.038245	12331.2	40.189	1092.8	3.50862	2232.51	7.38455	1.02603	0.0319137	2.50255	0.156288	303	0.5	1099.73	3.50872	2260.85	7.38475
B10	BB1	0.0005	1e-05	2021-02-05	ARGUS	MN19a	4	30	2020-01-01	Stepped	2-12%		120	20541.4	64.5447	1546.98	4.88778	2482.77	8.05953	1.34905	0.039137	4.32611	0.09644	63.4996	0.282914	0.727634	0.034835	0.607907	0.124124	0.140671	0.019253	0.162019	0.038245	20477.9	64.5453	1546.25	4.88791	2482.16	8.06049	1.20838	0.0436163	4.16409	0.103747	303	0.5	1556.06	4.88804	2513.66	8.06071
B9	BB2	0.00104	2.08e-05	2021-02-06	ARGUS	MN19a	5	29	2020-01-01	Stepped	2-12%		120	660.807	1.48988	1848.6	6.07505	5683.43	19.0321	0.6604	0.027419	5.02291	0.070844	63.4996	0.282914	0.727634	0.034835	0.607907	0.124124	0.140671	0.019253	0.162019	0.038245	597.307	1.5165	1847.88	6.07515	5682.83	19.0325	0.519729	0.0335034	4.86089	0.0805081	303	0.5	1859.6	6.07532	5754.94	19.033
BB1-1	BB1	0.00034	6.8e-06	2022-05-25	ARGUS	Mn2022a	1		2022-03-24	Continuous	1-10%	0.78-7.46	110	5450.58	13.9081	52.451	0.180532	2996.8	10.3649	29.7559	0.121236	1.19828	0.167817	11.7906	0.308408	0.782367	0.108393	0.071071	0.061585	0.41088	0.061577	0.009138	0.130576	5438.79	13.9115	51.6686	0.210573	2996.73	10.3651	29.345	0.135978	1.18914	0.212633	301.3	0.9	51.9222	0.210577	3026.14	10.3654
B2	BB1	0.00056	1.12e-05	2022-05-25	ARGUS	Mn2022a	2		2022-03-24	Continuous	1-10%	0.78-7.47	110	13557.3	31.5452	153.197	0.40415	8367.57	25.4812	89.6122	0.269374	1.59372	0.083003	23.588	1.25974	0.600475	0.056135	1.22419	0.084463	0.251891	0.070002	0.73502	0.097442	13533.7	31.5704	152.596	0.40803	8366.35	25.4813	89.3603	0.278321	0.858704	0.128002	301.3	0.9	153.345	0.408042	8448.46	25.482
B15	BB2	0.00085	1.7e-05	2022-05-26	ARGUS	Mn2022a	1		2022-03-24	Continuous	1-10%	0.78-7.48	110	670.531	5.81129	197.808	0.567346	16579.6	49.5078	30.5753	0.095654	2.39082	0.148216	22.0337	1.33325	0.401459	0.087812	0.200437	0.076037	0.12803	0.014018	0.184481	0.050755	648.497	5.96227	197.406	0.574101	16579.4	49.5079	30.4472	0.0966757	2.20634	0.156665	301.3	0.9	198.375	0.574117	16742.1	49.5092
B6	BB1	0.00038	7.6e-06	2022-05-31	ARGUS	Mn2022a	2		2022-03-24	Continuous	1-10%	0.78-7.48	110	10578.4	24.004	137.659	0.323662	7597.65	23.0405	72.1139	0.235127	1.62907	0.126711	24.9015	1.53951	0.452355	0.015844	0.318678	0.049188	0.165273	0.036834	0	0	10553.5	24.0533	137.206	0.32405	7597.33	23.0406	71.9486	0.237995	1.62907	0.126711	301.3	0.9	137.88	0.32406	7671.89	23.0412
B5	BB1	0.00034	6.8e-06	2022-05-31	ARGUS	Mn2022a	3		2022-03-24	Continuous	1-10%	0.78-7.48	110	7535.76	15.8209	102.442	0.285607	5275.52	15.5408	52.054	0.155867	1.20775	0.088914	14.8101	1.41489	0.402329	0.05928	0.755707	0.140316	0.119174	0.007163	0	0	7520.95	15.884	102.04	0.291694	5274.77	15.5414	51.9348	0.156032	1.20775	0.088914	301.3	0.9	102.54	0.291702	5326.53	15.5418
B3	BB1	0.00037	7.4e-06	2022-05-31	ARGUS	Mn2022a	3		2022-03-24	Continuous	1-10%	0.78-7.48	110	7451.77	16.6034	82.4075	0.173218	4597.5	13.3302	42.7417	0.132041	1.13193	0.071878	13.307	1.21308	0.548109	0.026466	0.642391	0.151198	0.123698	0.00854	0.061289	0.05466	7438.47	16.6476	81.8594	0.175228	4596.86	13.3311	42.6181	0.132317	1.07064	0.0903004	301.3	0.9	82.2611	0.175235	4641.97	13.3314
[truncated: 297 more columns]

## Sheet: Shallowater
	All named cells local to the sheet except those in the Ref Values Sheet
	Red = Fill in Information
	Blue = Calcualted cell, don’t change												*must enter 'Stepped' or 'Fusion'		For stepped-heating, enter the slope to high-T data in column BT
	Shallowater Details					Irradiation Details					Laser Details				Shallowater: Raw Xe Data														Shallowater: Blank Xe Data														Shallowater: BlankCorrected Xe Data
	Details	Shallowater Mass (g)	±Shallowater Mass (g)	Analysis Date	Spec.	Irradiation	Tube	Can	Irrad. Date	Type (Stepped or Continuous)	Laser Power	W	Type (Stepped or Fusion)	Step Duration	128Xe	±128Xe	129Xe	±129Xe	130Xe	±130Xe	131Xe	±131Xe	132Xe	±132Xe	134Xe	±134Xe	136Xe	±136Xe	128Xe	±128Xe	129Xe	±129Xe	130Xe	±130Xe	131Xe	±131Xe	132Xe	±132Xe	134Xe	±134Xe	136Xe	±136Xe	128Xe	±128Xe	129Xe	±129Xe	130Xe	±130Xe	131Xe
	T1 S1	0.00236	0.000226	2022-05-26	ARGUS VI	Mn2022a	1		2022-03-24	Continuous	0.005	0.26	Stepped	30	0.290425	0.006088	0.024092	0.000724	0.00208	0.000141	0.037038	0.000579	0.020235	0.000829	0.00326	0.000367	0.008661	0.000527	0.002071	0.000469	0.000752	0.000157	0.000253	0.000177	0.000384	0.000226	0.000335	0.00019	0.00061	0.000162	0.000166	0.00013	0.288354	0.00610604	0.02334	0.000740827	0.001827	0.000226296	0.036654
	T1 S1	0.00236	0.000226	2022-05-26	ARGUS VI	Mn2022a	1		2022-03-24	Continuous	0.01	0.83	Stepped	30	0.17426	0.002777	0.014741	0.000569	0.001352	0.000225	0.01713	0.000792	0.010088	0.000738	0.002578	0.000306	0.005479	0.000588	0.002071	0.000469	0.000752	0.000157	0.000253	0.000177	0.000384	0.000226	0.000335	0.00019	0.00061	0.000162	0.000166	0.00013	0.172189	0.00281633	0.013989	0.000590263	0.001099	0.000286276	0.016746
	T1 S1	0.00236	0.000226	2022-05-26	ARGUS VI	Mn2022a	1		2022-03-24	Continuous	0.015	1.35	Stepped	30	0.143368	0.005243	0.015911	0.00086	0.001382	0.000327	0.017336	0.000752	0.01245	0.000556	0.001927	0.000194	0.004416	0.000471	0.002071	0.000469	0.000752	0.000157	0.000253	0.000177	0.000384	0.000226	0.000335	0.00019	0.00061	0.000162	0.000166	0.00013	0.141297	0.00526393	0.015159	0.000874213	0.001129	0.000371831	0.016952
	T1 S1	0.00236	0.000226	2022-05-26	ARGUS VI	Mn2022a	1		2022-03-24	Continuous	0.02	1.87	Stepped	30	0.043591	0.002416	0.016825	0.000658	0.003111	0.000257	0.021952	0.00067	0.015989	0.000383	0.006551	0.000361	0.005446	0.000359	0.003009	0.000537	0.000634	0.000224	0.000367	0.000143	0.000904	0.000253	0.000628	0.000204	0.000639	0.000152	0.000365	0.000167	0.040582	0.00247496	0.016191	0.000695083	0.002744	0.000294105	0.021048
	T1 S1	0.00236	0.000226	2022-05-26	ARGUS VI	Mn2022a	1		2022-03-24	Continuous	0.025	2.33	Stepped	30	0.026334	0.001574	0.015655	0.00059	0.001824	0.000159	0.019837	0.000887	0.013252	0.000878	0.002174	0.000228	0.004202	0.000411	0.003009	0.000537	0.000634	0.000224	0.000367	0.000143	0.000904	0.000253	0.000628	0.000204	0.000639	0.000152	0.000365	0.000167	0.023325	0.00166308	0.015021	0.000631091	0.001457	0.000213846	0.018933
	T1 S1	0.00236	0.000226	2022-05-26	ARGUS VI	Mn2022a	1		2022-03-24	Continuous	0.03	2.69	Stepped	30	0.022191	0.001104	0.01858	0.000992	0.001643	0.00021	0.025118	0.00061	0.015573	0.000799	0.001801	0.000182	0.005418	0.000336	0.003009	0.000537	0.000634	0.000224	0.000367	0.000143	0.000904	0.000253	0.000628	0.000204	0.000639	0.000152	0.000365	0.000167	0.019182	0.00122767	0.017946	0.00101698	0.001276	0.000254065	0.024214
	T1 S1	0.00236	0.000226	2022-05-26	ARGUS VI	Mn2022a	1		2022-03-24	Continuous	0.035	3.11	Stepped	30	0.027576	0.001263	0.028921	0.000944	0.001784	0.000224	0.0295	0.000866	0.020812	0.00088	0.002747	0.000312	0.00662	0.000301	0.003009	0.000537	0.000634	0.000224	0.000367	0.000143	0.000904	0.000253	0.000628	0.000204	0.000639	0.000152	0.000365	0.000167	0.024567	0.00137242	0.028287	0.000970212	0.001417	0.000265754	0.028596
	T1 S1	0.00236	0.000226	2022-05-27	ARGUS VI	Mn2022a	1		2022-03-24	Continuous	0.04	3.47	Stepped	30	0.031923	0.001138	0.066257	0.0012	0.003656	0.000264	0.040857	0.000917	0.039486	0.001422	0.004331	0.000358	0.011661	0.000595	0.00285	0.000342	0.000658	0.00021	5e-05	7.7e-05	0.000642	0.000157	0.00063	0.000187	0.000265	0.000175	0.000111	0.000131	0.029073	0.00118828	0.065599	0.00121824	0.003606	0.000275	0.040215
	T1 S1	0.00236	0.000226	2022-05-27	ARGUS VI	Mn2022a	1		2022-03-24	Continuous	0.05	4.2	Stepped	30	0.209432	0.00272	0.333171	0.002301	0.007529	0.000333	0.075649	0.001224	0.069604	0.001248	0.009356	0.00063	0.022462	0.000578	0.002093	0.000537	0.000459	0.000205	0.000411	0.000162	0.000614	0.000185	0.000531	0.000308	0.000744	0.00019	0.00043	0.000122	0.207339	0.0027725	0.332712	0.00231011	0.007118	0.000370315	0.075035
	T1 S1	0.00236	0.000226	2022-05-27	ARGUS VI	Mn2022a	1		2022-03-24	Continuous	0.06	4.82	Stepped	30	0.067713	0.001616	0.123053	0.001539	0.006579	0.000526	0.057572	0.001237	0.058359	0.001167	0.009802	0.000528	0.017069	0.000714	0.002093	0.000537	0.000459	0.000205	0.000411	0.000162	0.000614	0.000185	0.000531	0.000308	0.000744	0.00019	0.00043	0.000122	0.06562	0.00170289	0.122594	0.00155259	0.006168	0.000550382	0.056958
	T1 S1	0.00236	0.000226	2022-05-27	ARGUS VI	Mn2022a	1		2022-03-24	Continuous	0.1	7.49	Stepped	30	0.123197	0.006252	0.317075	0.002418	0.021353	0.000621	0.165846	0.001673	0.157157	0.001505	0.032803	0.000829	0.050939	0.001061	0.002093	0.000537	0.000459	0.000205	0.000411	0.000162	0.000614	0.000185	0.000531	0.000308	0.000744	0.00019	0.00043	0.000122	0.121104	0.00627502	0.316616	0.00242667	0.020942	0.000641783	0.165232
																																											0	0	0	0	0	0	0
	T3 S3	0.0025	0.00025	2022-05-31	ARGUS VI	Mn2022a	1		2022-03-24	Continuous	0.005	0.26	Stepped	30	0.211305	0.001714	0.005177	0.000334	0.000955	0.000187	0.011223	0.00031	0.00659	0.000509	0.002031	0.000284	0.003884	0.000379	0.001176	0.000339	0.000631	0.000156	0.00035	3e-05	0.000451	8.1e-05	0.000525	0.000125	0.000744	0.000166	0.000492	6.9e-05	0.210129	0.0017472	0.004546	0.000368635	0.000605	0.000189391	0.010772
	T3 S3	0.0025	0.00025	2022-05-31	ARGUS VI	Mn2022a	1		2022-03-24	Continuous	0.01	0.83	Stepped	30	0.085054	0.002084	0.002976	0.000219	0.000354	0.000152	0.005034	0.000469	0.002816	0.000353	0.001474	0.000186	0.001127	0.000251	0.001176	0.000339	0.000631	0.000156	0.00035	3e-05	0.000451	8.1e-05	0.000525	0.000125	0.000744	0.000166	0.000492	6.9e-05	0.083878	0.00211139	0.002345	0.000268881	4e-06	0.000154932	0.004583
	T3 S3	0.0025	0.00025	2022-05-31	ARGUS VI	Mn2022a	1		2022-03-24	Continuous	0.015	1.35	Stepped	30	0.043446	0.001201	0.002908	0.000258	0.000717	0.000146	0.004381	0.000482	0.002673	0.000252	0.001241	0.000292	0.00138	0.000277	0.001176	0.000339	0.000631	0.000156	0.00035	3e-05	0.000451	8.1e-05	0.000525	0.000125	0.000744	0.000166	0.000492	6.9e-05	0.04227	0.00124793	0.002277	0.000301496	0.000367	0.00014905	0.00393
	T3 S3	0.0025	0.00025	2022-05-31	ARGUS VI	Mn2022a	1		2022-03-24	Continuous	0.025	2.33	Stepped	30	0.043094	0.002284	0.030235	0.001031	0.001132	0.000212	0.010059	0.000609	0.00395	0.000314	0.001517	0.000238	0.0026	0.000299	0.001176	0.000339	0.000631	0.000156	0.00035	3e-05	0.000451	8.1e-05	0.000525	0.000125	0.000744	0.000166	0.000492	6.9e-05	0.041918	0.00230902	0.029604	0.00104274	0.000782	0.000214112	0.009608
	T3 S3	0.0025	0.00025	2022-05-31	ARGUS VI	Mn2022a	1		2022-03-24	Continuous	0.035	3.11	Stepped	30	0.055328	0.000879	0.071721	0.001615	0.001584	0.000226	0.0184	0.000608	0.007879	0.000596	0.001861	0.000303	0.003481	0.000251	0.001176	0.000339	0.000631	0.000156	0.00035	3e-05	0.000451	8.1e-05	0.000525	0.000125	0.000744	0.000166	0.000492	6.9e-05	0.054152	0.000942105	0.07109	0.00162252	0.001234	0.000227982	0.017949
	T3 S3	0.0025	0.00025	2022-05-31	ARGUS VI	Mn2022a	1		2022-03-24	Continuous	0.04	3.47	Stepped	30	0.097401	0.001916	0.167563	0.002189	0.001446	0.000102	0.021824	0.000633	0.007815	0.000434	0.003488	0.00013	0.004397	0.00033	0.001633	0.000406	0.000324	0.000122	0.000245	9.2e-05	0.000563	9.4e-05	0.000356	0.000142	0.000506	9.7e-05	0.000213	9.9e-05	0.095768	0.00195854	0.167239	0.0021924	0.001201	0.000137361	0.021261
	T3 S3	0.0025	0.00025	2022-05-31	ARGUS VI	Mn2022a	1		2022-03-24	Continuous	0.05	4.2	Stepped	30	0.087392	0.001879	0.146925	0.001752	0.006888	0.000555	0.078319	0.001335	0.053567	0.001172	0.013421	0.000718	0.020787	0.000636	0.001633	0.000406	0.000324	0.000122	0.000245	9.2e-05	0.000563	9.4e-05	0.000356	0.000142	0.000506	9.7e-05	0.000213	9.9e-05	0.085759	0.00192236	0.146601	0.00175624	0.006643	0.000562574	0.077756
	T3 S3	0.0025	0.00025	2022-05-31	ARGUS VI	Mn2022a	1		2022-03-24	Continuous	0.06	4.82	Stepped	30	0.22295	0.002598	0.333279	0.003846	0.005767	0.000289	0.048141	0.001102	0.050954	0.000836	0.00751	0.000171	0.016521	0.0007	0.001633	0.000406	0.000324	0.000122	0.000245	9.2e-05	0.000563	9.4e-05	0.000356	0.000142	0.000506	9.7e-05	0.000213	9.9e-05	0.221317	0.00262953	0.332955	0.00384793	0.005522	0.00030329	0.047578
	T3 S3	0.0025	0.00025	2022-05-31	ARGUS VI	Mn2022a	1		2022-03-24	Continuous	0.1	7.49	Stepped	30	0.032162	0.000856	0.105739	0.001256	0.006071	0.000267	0.04829	0.000917	0.05399	0.001195	0.009186	0.000369	0.018302	0.000748	0.001633	0.000406	0.000324	0.000122	0.000245	9.2e-05	0.000563	9.4e-05	0.000356	0.000142	0.000506	9.7e-05	0.000213	9.9e-05	0.030529	0.000947403	0.105415	0.00126191	0.005826	0.000282406	0.047727
	T2 S2	0.00215	0.000215	2022-06-01	ARGUS VI	Mn2022a	1		2022-03-24	Continuous	0.005	0.31	Stepped	30	0.178288	0.001649	0.017363	0.000508	0.002675	0.000214	0.024163	0.00051	0.019023	0.000562	0.005632	0.00022	0.008512	0.00045	0.002618	0.000547	0.00069	0.000168	0.000216	0.000101	0.000707	0.000262	0.000589	0.000229	0.000399	0.000137	0.000177	0.000178	0.17567	0.00173736	0.016673	0.000535059	0.002459	0.000236637	0.023456
	T2 S2	0.00215	0.000215	2022-06-01	ARGUS VI	Mn2022a	1		2022-03-24	Continuous	0.01	0.88	Stepped	30	0.097491	0.00278	0.005185	0.000517	0.000808	0.000122	0.006791	0.000488	0.005121	0.005121	0.001491	0.000257	0.001831	0.000292	0.002618	0.000547	0.00069	0.000168	0.000216	0.000101	0.000707	0.000262	0.000589	0.000229	0.000399	0.000137	0.000177	0.000178	0.094873	0.0028333	0.004495	0.000543611	0.000592	0.000158382	0.006084
	T2 S2	0.00215	0.000215	2022-06-01	ARGUS VI	Mn2022a	1		2022-03-24	Continuous	0.015	1.4	Stepped	30	0.075461	0.001734	0.006291	0.000611	0.000888	0.000326	0.008585	0.00068	0.005758	0.000515	0.001926	0.000189	0.002207	0.00028	0.002618	0.000547	0.00069	0.000168	0.000216	0.000101	0.000707	0.000262	0.000589	0.000229	0.000399	0.000137	0.000177	0.000178	0.072843	0.00181823	0.005601	0.000633676	0.000672	0.000341287	0.007878
	T2 S2	0.00215	0.000215	2022-06-01	ARGUS VI	Mn2022a	1		2022-03-24	Continuous	0.025	1.87	Stepped	30	0.034597	0.001572	0.006675	0.00055	0.001075	0.000273	0.012191	0.000397	0.005793	0.000266	0.001584	0.000206	0.002522	0.000496	0.002618	0.000547	0.00069	0.000168	0.000216	0.000101	0.000707	0.000262	0.000589	0.000229	0.000399	0.000137	0.000177	0.000178	0.031979	0.00166445	0.005985	0.000575086	0.000859	0.000291084	0.011484
	T2 S2	0.00215	0.000215	2022-06-01	ARGUS VI	Mn2022a	1		2022-03-24	Continuous	0.03	2.28	Stepped	30	0.038066	0.000608	0.014222	0.000528	0.001697	0.000167	0.013906	0.000682	0.009042	0.000547	0.003688	0.00033	0.003442	0.000215	0.001556	0.000518	0.000823	0.00016	0.00039	8.6e-05	0.000866	0.000205	0.000323	0.000231	0.000231	0.000231	0.000136	0.000127	0.03651	0.000798742	0.013399	0.00055171	0.001307	0.000187843	0.01304
	T2 S2	0.00215	0.000215	2022-06-01	ARGUS VI	Mn2022a	1		2022-03-24	Continuous	0.035	2.69	Stepped	30	0.050919	0.001489	0.030593	0.0008	0.001533	0.000149	0.026804	0.001128	0.011244	0.000607	0.002302	0.000324	0.003852	0.000377	0.001556	0.000518	0.000823	0.00016	0.00039	8.6e-05	0.000866	0.000205	0.000323	0.000231	0.000231	0.000231	0.000136	0.000127	0.049363	0.00157653	0.02977	0.000815843	0.001143	0.000172038	0.025938
	T2 S2	0.00215	0.000215	2022-06-01	ARGUS VI	Mn2022a	1		2022-03-24	Continuous	0.04	3.52	Stepped	30	0.021167	0.000441	0.019544	0.000752	0.001434	0.000241	0.023785	0.00096	0.00096	0.000611	0.002283	0.00032	0.003966	0.000317	0.001556	0.000518	0.000823	0.00016	0.00039	8.6e-05	0.000866	0.000205	0.000323	0.000231	0.000231	0.000231	0.000136	0.000127	0.019611	0.000680298	0.018721	0.000768833	0.001044	0.000255885	0.022919
	T2 S2	0.00215	0.000215	2022-06-01	ARGUS VI	Mn2022a	1		2022-03-24	Continuous	0.05	4.2	Stepped	30	0.026138	0.000996	0.067387	0.001587	0.004382	0.000488	0.038953	0.001165	0.031231	0.000723	0.010663	0.00052	0.009634	0.000228	0.00164	0.000244	0.000272	0.000183	0.000104	0.000626	0.000147	0.000116	0.000325	0.000116	0.000202	0.000171	0.00026	0.000167	0.024498	0.00102545	0.067115	0.00159752	0.004278	0.000793738	0.038806
	T2 S2	0.00215	0.000215	2022-06-01	ARGUS VI	Mn2022a	1		2022-03-24	Continuous	0.06	4.82	Stepped	30	0.03098	0.001184	0.052109	0.001259	0.004115	0.000272	0.038219	0.000718	0.02879	0.000782	0.00536	0.000213	0.010461	0.000425	0.00164	0.000244	0.000272	0.000183	0.000104	0.000626	0.000147	0.000116	0.000325	0.000116	0.000202	0.000171	0.00026	0.000167	0.02934	0.00120888	0.051837	0.00127223	0.004011	0.000682539	0.038072
	T2 S2	0.00215	0.000215	2022-06-01	ARGUS VI	Mn2022a	1		2022-03-24	Continuous	0.1		Stepped	30	0.052338	0.002604	0.168409	0.001752	0.016408	0.000695	0.161058	0.002364	0.135308	0.00226	0.023282	0.023282	0.047704	0.000694	0.00164	0.000244	0.000272	0.000183	0.000104	0.000626	0.000147	0.000116	0.000325	0.000116	0.000202	0.000171	0.00026	0.000167	0.050698	0.00261541	0.168137	0.00176153	0.016304	0.000935361	0.160911
	All tubes (T1 S1)	0.00236	0.000226	2022-05-27	ARGUS VI	Mn2022a	1		2022-03-24	Continuous	0.04	3.47	Stepped	30	0.031923	0.001138	0.066257	0.0012	0.003656	0.000264	0.040857	0.000917	0.039486	0.001422	0.004331	0.000358	0.011661	0.000595	0.00285	0.000342	0.000658	0.00021	5e-05	7.7e-05	0.000642	0.000157	0.00063	0.000187	0.000265	0.000175	0.000111	0.000131	0.029073	0.00118828	0.065599	0.00121824	0.003606	0.000275	0.040215
	All tubes (T1 S1)	0.00236	0.000226	2022-05-27	ARGUS VI	Mn2022a	1		2022-03-24	Continuous	0.05	4.2	Stepped	30	0.209432	0.00272	0.333171	0.002301	0.007529	0.000333	0.075649	0.001224	0.069604	0.001248	0.009356	0.00063	0.022462	0.000578	0.002093	0.000537	0.000459	0.000205	0.000411	0.000162	0.000614	0.000185	0.000531	0.000308	0.000744	0.00019	0.00043	0.000122	0.207339	0.0027725	0.332712	0.00231011	0.007118	0.000370315	0.075035
	All tubes (T1 S1)	0.00236	0.000226	2022-05-27	ARGUS VI	Mn2022a	1		2022-03-24	Continuous	0.06	4.82	Stepped	30	0.067713	0.001616	0.123053	0.001539	0.006579	0.000526	0.057572	0.001237	0.058359	0.001167	0.009802	0.000528	0.017069	0.000714	0.002093	0.000537	0.000459	0.000205	0.000411	0.000162	0.000614	0.000185	0.000531	0.000308	0.000744	0.00019	0.00043	0.000122	0.06562	0.00170289	0.122594	0.00155259	0.006168	0.000550382	0.056958
	All tubes (T1 S1)	0.00236	0.000226	2022-05-27	ARGUS VI	Mn2022a	1		2022-03-24	Continuous	0.1	7.49	Stepped	30	0.123197	0.006252	0.317075	0.002418	0.021353	0.000621	0.165846	0.001673	0.157157	0.001505	0.032803	0.000829	0.050939	0.001061	0.002093	0.000537	0.000459	0.000205	0.000411	0.000162	0.000614	0.000185	0.000531	0.000308	0.000744	0.00019	0.00043	0.000122	0.121104	0.00627502	0.316616	0.00242667	0.020942	0.000641783	0.165232
	All tubes (T3 S3)	0.0025	0.00025	2022-05-31	ARGUS VI	Mn2022a	1		2022-03-24	Continuous	0.05	4.2	Stepped	30	0.087392	0.001879	0.146925	0.001752	0.006888	0.000555	0.078319	0.001335	0.053567	0.001172	0.013421	0.000718	0.020787	0.000636	0.001633	0.000406	0.000324	0.000122	0.000245	9.2e-05	0.000563	9.4e-05	0.000356	0.000142	0.000506	9.7e-05	0.000213	9.9e-05	0.085759	0.00192236	0.146601	0.00175624	0.006643	0.000562574	0.077756
	All tubes (T3 S3)	0.0025	0.00025	2022-05-31	ARGUS VI	Mn2022a	1		2022-03-24	Continuous	0.06	4.82	Stepped	30	0.22295	0.002598	0.333279	0.003846	0.005767	0.000289	0.048141	0.001102	0.050954	0.000836	0.00751	0.000171	0.016521	0.0007	0.001633	0.000406	0.000324	0.000122	0.000245	9.2e-05	0.000563	9.4e-05	0.000356	0.000142	0.000506	9.7e-05	0.000213	9.9e-05	0.221317	0.00262953	0.332955	0.00384793	0.005522	0.00030329	0.047578
	All tubes (T3 S3)	0.0025	0.00025	2022-05-31	ARGUS VI	Mn2022a	1		2022-03-24	Continuous	0.1	7.49	Stepped	30	0.032162	0.000856	0.105739	0.001256	0.006071	0.000267	0.04829	0.000917	0.05399	0.001195	0.009186	0.000369	0.018302	0.000748	0.001633	0.000406	0.000324	0.000122	0.000245	9.2e-05	0.000563	9.4e-05	0.000356	0.000142	0.000506	9.7e-05	0.000213	9.9e-05	0.030529	0.000947403	0.105415	0.00126191	0.005826	0.000282406	0.047727
	All tubes (T2 S2)	0.00215	0.000215	2022-06-01	ARGUS VI	Mn2022a	1		2022-03-24	Continuous	0.05	4.2	Stepped	30	0.026138	0.000996	0.067387	0.001587	0.004382	0.000488	0.038953	0.001165	0.031231	0.000723	0.010663	0.00052	0.009634	0.000228	0.00164	0.000244	0.000272	0.000183	0.000104	0.000626	0.000147	0.000116	0.000325	0.000116	0.000202	0.000171	0.00026	0.000167	0.024498	0.00102545	0.067115	0.00159752	0.004278	0.000793738	0.038806
	All tubes (T2 S2)	0.00215	0.000215	2022-06-01	ARGUS VI	Mn2022a	1		2022-03-24	Continuous	0.06	4.82	Stepped	30	0.03098	0.001184	0.052109	0.001259	0.004115	0.000272	0.038219	0.000718	0.02879	0.000782	0.00536	0.000213	0.010461	0.000425	0.00164	0.000244	0.000272	0.000183	0.000104	0.000626	0.000147	0.000116	0.000325	0.000116	0.000202	0.000171	0.00026	0.000167	0.02934	0.00120888	0.051837	0.00127223	0.004011	0.000682539	0.038072
	All tubes (T2 S2)	0.00215	0.000215	2022-06-01	ARGUS VI	Mn2022a	1		2022-03-24	Continuous	0.1		Stepped	30	0.052338	0.002604	0.168409	0.001752	0.016408	0.000695	0.161058	0.002364	0.135308	0.00226	0.023282	0.023282	0.047704	0.000694	0.00164	0.000244	0.000272	0.000183	0.000104	0.000626	0.000147	0.000116	0.000325	0.000116	0.000202	0.000171	0.00026	0.000167	0.050698	0.00261541	0.168137	0.00176153	0.016304	0.000935361	0.160911
[truncated: 66 more columns]

## Sheet: Vertical_variation
																									Hb3Gr Details			Hb3Gr Summary
																									Name	Tube	distance	J	±J	ɸ therm	± ɸ therm	ɸ fast	± ɸ fast	α	±α	β	±β
																									H15	1	3	0.00474269	9.70915e-06	1.22028e+19	2.8091e+17	8.81538e+17	8743906032777201	0.551281	0.00755508	24.5447	0.366131
																									H1	1	19	0.00440507	8.45712e-06	1.11034e+19	2.55426e+17	8.18784e+17	8100578801385138	0.465913	0.00638161	24.0451	0.358502
																									H2	1	36	0.00383503	7.66764e-06	1.01131e+19	2.32774e+17	7.12829e+17	7063538631279223	0.47924	0.0065674	25.1558	0.375295
																									H3	2	2	0.00516521	1.1007e-05	1.29357e+19	2.97945e+17	9.60073e+17	9539823570021078	0.48321	0.00662638	23.8906	0.356557
																									H4	2	18	0.00487417	9.11042e-06	1.02739e+19	2.36353e+17	9.05977e+17	8954406725993319	0.378233	0.00518157	20.1076	0.299947
																									H5	2	39	0.00434227	9.22008e-06	1.13042e+19	2.60303e+17	8.0711e+17	8018569066490475	0.505182	0.00692764	24.8341	0.370449
																									H6	3	2	0.00531217	9.76484e-06	1.28666e+19	2.95921e+17	9.87388e+17	9753327342786306	0.4701	0.00644401	23.1056	0.344544
																									H7	3	24	0.00489965	9.03053e-06	1.21031e+19	2.78367e+17	9.10712e+17	8996762227094746	0.504788	0.00691479	23.5644	0.351388
																									H8	3	41	0.00421123	9.24767e-06	1.106e+19	2.5489e+17	7.82753e+17	7788932479180217	0.509004	0.00698828	25.0537	0.374195
																												0.00464305	0.000479065	1.15514e+19	1.03555e+18	8.63018e+17	8.90453e+16	0.482995	0.047109	23.8113	1.55213

## Sheet: PlotDat4
Source sheet	Halogen Samples	0	98.6538	0.00548906	98.4827	0.0308835	50.1643	0.0627766	87.9422	0.113997	134.456	0.171936	176.079	0.253834	229.758	0.348004	304.913	0.580182	388.257
Plot name	ArStepHeat3	0.00185871	98.6538	0.00548906	50.4808	0.0308835	87.9422	0.0627766	134.456	0.113997	176.079	0.171936	229.758	0.253834	304.913	0.348004	370.938	0.580182	435.646
Plot Type	18	0.00185871	130.327	ShapeLine	ShapeLine	ShapeLine	ShapeLine	ShapeLine	ShapeLine	ShapeLine	ShapeLine	ShapeLine	ShapeLine	ShapeLine	ShapeLine	ShapeLine	ShapeLine	ShapeLine	ShapeLine
1st free col	21	0	130.327
Sigma Level	1	0	98.6538
Absolute Errs	TRUE	ErrBox	ErrBox
Symbol Type	1	0.00185871	89.4405
Inverse Plot	TRUE	0.00548906	89.4405
Color Plot	TRUE	0.00548906	107.525
3D plot	FALSE	0.00185871	107.525
Linear	FALSE	0.00185871	89.4405
Data Range	EJ36:EL55	ErrBox	ErrBox
Filled Symbols	TRUE	0.00548906	46.2104
ConcAge	FALSE	0.0119546	46.2104
ConcSwap	FALSE	0.0119546	54.7511
1st Symbol-row	1	0.00548906	54.7511
		0.00548906	46.2104
		ErrBox	ErrBox
		0.0119546	47.0189
		0.0308835	47.0189
		0.0308835	53.3097
		0.0119546	53.3097
		0.0119546	47.0189
		ErrBox	ErrBox
		0.0308835	82.8497
		0.0627766	82.8497
		0.0627766	93.0348
		0.0308835	93.0348
		0.0308835	82.8497
		ErrBox	ErrBox
		0.0627766	126.786
		0.113997	126.786
		0.113997	142.125
		0.0627766	142.125
		0.0627766	126.786
		ErrBox	ErrBox
		0.113997	166.156
		0.171936	166.156
		0.171936	186.002
		0.113997	186.002
		0.113997	166.156
		ErrBox	ErrBox
		0.171936	217.004
		0.253834	217.004
		0.253834	242.513
		0.171936	242.513
		0.171936	217.004
		ErrBox	ErrBox
		0.253834	288.333
		0.348004	288.333
		0.348004	321.493
		0.253834	321.493
		0.253834	288.333
		ErrBox	ErrBox
		0.348004	351.119
		0.452081	351.119
		0.452081	390.757
		0.348004	390.757
		0.348004	351.119
		ErrBox	ErrBox
		0.452081	367.613
		0.580182	367.613
		0.580182	408.901
		0.452081	408.901
		0.452081	367.613
		ErrBox	ErrBox
		0.580182	412.77
		0.70943	412.77
		0.70943	458.523
		0.580182	458.523
		0.580182	412.77
		ErrBox	ErrBox
		0.70943	424.457
		0.824424	424.457
		0.824424	471.338
		0.70943	471.338
		0.70943	424.457
		ErrBox	ErrBox
		0.824424	400.665
		0.886754	400.665
		0.886754	445.51
		0.824424	445.51
		0.824424	400.665
		ErrBox	ErrBox
		0.886754	422.278
		0.89813	422.278
		0.89813	469.961
		0.886754	469.961
		0.886754	422.278
		ErrBox	ErrBox
		0.89813	419.234
		0.904493	419.234
		0.904493	468.72
		0.89813	468.72
		0.89813	419.234
		ErrBox	ErrBox
		0.904493	458.713
		0.908409	458.713
		0.908409	515.423
		0.904493	515.423
		0.904493	458.713
		ErrBox	ErrBox
		0.908409	464.313
		0.911625	464.313
		0.911625	526.445
		0.908409	526.445
		0.908409	464.313
		ErrBox	ErrBox
		0.911625	454.107
		0.935155	454.107
		0.935155	504.05
		0.911625	504.05
		0.911625	454.107
		ErrBox	ErrBox
		0.935155	461.974
		1	461.974
		1	512.47
		0.935155	512.47
		0.935155	461.974
		ErrBox	ErrBox

## Sheet: PlotDat14
Source sheet	Halogen Samples	0.0022137	0.00338948	0.0264238	0.0045
Plot name	Isochron12	0.00504346	0.00316391	0.0306001	0
Plot Type	2	0.0126476	0.00291127
1st free col	7	0.0500345	0.00243806
Sigma Level	2	0.0997875	0.00150934
Absolute Errs	TRUE	0.0838625	0.000619602
Symbol Type	5	0.061327	0.000252663
Inverse Plot	TRUE	0.0476026	0.000163485
Color Plot	TRUE	0.0368528	8.09215e-05
3D plot	FALSE	0.0275167	4.02805e-05
Linear	FALSE	0.0222966	2.50645e-05
Data Range	EQ35:ET55	0.0212093	2.3005e-05
Filled Symbols	TRUE	0.0187144	1.06636e-05
ConcAge	FALSE	0.0181259	1.29577e-05
ConcSwap	FALSE	0.0192706	2.2736e-05
1st Symbol-row	1	0.0181623	2.1315e-05
		0.0182844	1.70492e-05
		0.0165057	7.75895e-06
		0.0162556	-5.97831e-06
		0.016767	1.83708e-05
		0.0164393	2.0125e-05
		IsoLine	IsoLine

[truncated: 4 more sheets: PlotDat15, Hb3gr_interpolation, Supplementary Data 3, Sheet2]
