# Supplementary material for: Carbonated mantle peridotites represent a hidden sink for subducted CO2
Source: Nat Commun. 2026 Feb 27;17:3297. doi: 10.1038/s41467-026-68646-3 (PMC13065980; doi:10.1038/s41467-026-68646-3)
Supplement: Supplementary file 6 — Supplementary Data 4 [file 41467_2026_68646_MOESM6_ESM.xlsx]

## Sheet: Supplementary Data 4
Supplementary Data 4 - summary of in situ halogen abundances determined by SIMS and EPMA
		SIMS																EPMA
Sample	Mineral	n	F	±F	Cl	±Cl	n	Br	±Br	I	±I	F/Cl	±F/Cl	Br/Cl	±Br/Cl	I/Cl	±I/Cl	Cl(ppm)	±Cl(ppm)	Phase abun.
			ppm		ppm			ppb		ppb				x10-3		x10-6		ppm		wt%
43z4	Serpentine	15	62.6542	13.2454	458.976	272.894	14	535.649	239.247	52.2334	31.5046	0.172543	0.0883143	1.56398	1.52237	150.958	159.805	352	63	73
	Carbonate	10	36.6091	7.1511	216.242	136.122		n.a.		n.a.		0.203326	0.0701344	n.a.		n.a.		167	232	22
	Carbonate veins	2	21.4133	24.9139	60.4514	84.2163		n.a.		n.a.		2.26835	2.74797	n.a.		n.a.
	High Cl veins	3	37.8439	8.36776	948.06	543.868	2	5642.29	4215.19	411.925	128.885	0.0448549	0.0130546	7.19696	7.78658	396.088	108.17
	WR weighted mean*		52	10	365	203		n.a.		n.a.		0.14	0.07	n.a.		n.a.		282	68
44z1	Serpentine	31	91.156	55.3453	939.785	634.833	28	981.512	699.683	85.0602	43.34	0.149615	0.164012	1.07109	0.56594	100.824	54.6591	648	1	70
	Carbonate	14	38.8383	15.3119	306.479	117.299		n.a.		n.a.		0.145133	0.0755101	n.a.		n.a.		57	307	25
	Carbonate veins	2	41.7225	9.46534	259.659	6.66018		n.a.		n.a.		0.160267	0.0323421	n.a.		n.a.
	High Cl veins	2	97.4621	33.9171	1687.43	2172.6	1	6107.83		3082.44		0.261871	0.317065	1.89467	0.710096	956.185	475.2
	WR weighted mean*		71	39	706	448		n.a.		n.a.		0.1	0.12	n.a.		n.a.		449	77
44z2	Serpentine	26	232.574	84.0157	265.556	67.852	19	515.942	150.225	120.028	31.1062	0.875015	0.263461	2.10081	0.916384	490.003	202.12	433	63	67
	Carbonate	10	59.1062	24.1851	128.248	21.1363		n.a.		n.a.		0.451738	0.146847	n.a.		n.a.		39	268	28
	Carbonate veins	3	11.1288	3.84746	40.7265	69.3857		n.a.		n.a.		15.8153	17.2032	n.a.		n.a.
	WR weighted mean*		165	57	204	46		n.a.		n.a.		0.81	0.18	n.a.		n.a.		288
44z3	Serpentine	23	283.965	100.998	670.225	647.202	23	975.502	752.436	106.785	96.8613	0.602131	0.277178	2.01519	1.67168	239.671	269.894	737	153	71
	Carbonate	17	24.6271	15.994	123.864	101.772		n.a.		n.a.		0.329241	0.396437	n.a.		n.a.		143	214	25
	Carbonate veins	3	9.07502	6.65082	45.5276	23.085		n.a.		n.a.		0.270591	0.305343	n.a.		n.a.
	High Cl veins	1	186.545	2.58985	1136.5	106.212	1	2815.1	212.329	378.797	59.5426	0.164139	0.015508	2.47698	0.297473	333.3	60.9512
	WR weighted mean*		201	72	489	461		n.a.		n.a.		0.41	0.22	n.a.		n.a.		540	122
44z4	Carbonate	35	214.091	235.408	37.7734	48.1847		n.a.		n.a.		43.5613	85.3382	n.a.		n.a.		221	302	96
	Magnesite	24	186.995	262.238	37.6822	28.057		n.a.		n.a.		13.2595	28.0919	n.a.		n.a.
	Dolomite	11	273.21	156.979	37.9722	77.9961		n.a.		n.a.		109.674	126.23	n.a.		n.a.
	High Cl silicate	2	291.987	13.7861	1720.48	865.447		n.a.		n.a.		0.196602	0.106909	n.a.		n.a.		5480	1940	4
	WR weighted mean*		n.a.		n.a.			n.a.		n.a.		n.a.		n.a.		n.a.		221	310
45z1	Carbonate	17	114.427	158.283	33.2891	41.1058		n.a.		n.a.		49.5878	108.664	n.a.		n.a.		228	327	98
	Magnesite	9	50.7741	74.2399	30.8647	22.8217		n.a.		n.a.		3.16637	6.67479	n.a.		n.a.
	Dolomite	8	186.037	199.741	36.0166	57.0162		n.a.		n.a.		101.812	145.089	n.a.		n.a.
	High Cl silicate		n.a.		n.a.			n.a.		n.a.		n.a.		n.a.		n.a.		5030	2460	2
	WR weighted mean*		n.a.		n.a.			n.a.		n.a.		n.a.		n.a.		n.a.		312	330
All	Serpentine	95	172.04	115.819	614.08	558.716	84	800.249	610.809	93.4471	63.1224	0.461322	0.379113	1.63916	1.26267	232.156	233.817	542	180
	Carbonate	106	116.624	173.844	121.358	133.415		n.a.		n.a.		22.4958	68.391	n.a.		n.a.		142	63
