# Supplementary material for: Carbonated mantle peridotites represent a hidden sink for subducted CO2
Source: Nat Commun. 2026 Feb 27;17:3297. doi: 10.1038/s41467-026-68646-3 (PMC13065980; doi:10.1038/s41467-026-68646-3)
Supplement: Supplementary file 7 — Supplementary Data 5 [file 41467_2026_68646_MOESM7_ESM.xlsx]

## Sheet: Supplementary Data 5
Supplementary Data 5 - full dataset for in situ halogens measured by secondary ionisation mass spectrometry (SIMS)
Sample and mineral							Imaging of pits			Point composition from EPMA												Cl and F (Session 1)		O-normalised						Si normalised				Cl F and C (Session 2)		O-normalised						Si normalised						Br and I (Session 2, Si normalised)
Sample	Spot name	Min code	Spot	Mineral	Group 1	Group 2	Pit	Inclusions	Comments	EPMA	SiO2	Al2O3	FeO	MgO	CaO	Cl	K2O	Na2O	Cr2O3	O	Total	Date	STD ID	F(ppm)	±F	Cl(ppm)	±Cl	Si (wt%)	±Si	F(ppm)	±F	Cl(ppm)	±Cl	Date	STD ID	C(ppm)	±C	F(ppm)	±F	Cl(ppm)	±Cl	C(ppm)	±C	F(ppm)	±F	Cl(ppm)	±Cl	Date	Br-I spot name
43z4	S1	S	1	Serpentine	Bright																	10/17/19	43Z4-S1@1.asc	56.2026	1.36064	388.69	4.76151	10.4938	0.498125	105.062	5.84091	726.737	34.078															02/18/20	43Z4-S1BrI@1.asc
43z4	S2	S	2	Serpentine	Bright						40.1137	0.269751	2.59894	34.7346	-0.00495185	0.0294586	-0.00651285	0	0.0648273	35.7378	77.2846	10/17/19	43Z4-S2@1.asc	53.5028	0.946414	393.619	6.55271	10.5482	0.458198	99.4997	4.93203	732.159	32.4581															02/18/20	43Z4-S2BrI@1.asc
43z4	S3	S	3	Serpentine	Bright																	10/17/19	43Z4-S3@1.asc	77.1273	2.24899	483.157	7.71914	11.8157	0.532538	128.048	7.17147	802.3	36.6411															02/18/20	43Z4-S3BrI@1.asc
43z4	S4	S	4	Serpentine	Bright						39.8771	0.274767	2.9001	35.237	-0.0201631	0.0366282	-0.0115151	0	0.0265069	35.8609	77.8003	10/17/19	43Z4-S4@1.asc	60.8106	1.66794	411.134	4.53926	10.6407	0.458908	112.108	5.99777	758.093	31.9474															02/18/20	43Z4-S4BrI@1.asc
43z4	S5	S	5	Serpentine	Dark	High Al					38.6275	0.892153	3.69151	31.9054	0.0218866	0.0908368	-0.0137229	0	0.805504	34.5796	75.467	10/17/19	43Z4-S5@1.asc	82.51	4.60814	701.473	41.2406	7.20876	0.349227	224.527	16.6628	1909.23	140.154															02/18/20	43Z4-S5BrI@1.asc
43z4	S6	S	6	Serpentine	Dark	High Al					38.622	0.719765	3.79716	33.1556	0.0118877	0.105179	-0.0120207	0	0.87998	35.0328	76.7212	10/17/19	43Z4-S6@1.asc	59.7227	0.787149	929.183	18.3667	10.5568	0.509992	110.976	5.83081	1726.93	86.7197															02/18/20	43Z4-S6BrI@1.asc
43z4	S7	S	7	Serpentine	Dark	High Al					39.1643	0.891169	3.77291	32.0635	0.0178194	0.0677354	-0.000514608	0	0.758309	34.9373	76.1864	10/17/19	43Z4-S7@1.asc	75.2126	2.62888	1160.08	13.7054	10.6622	0.408933	138.378	7.51567	2134.75	80.212															02/18/20	43Z4-S7BrI@1.asc
43z4	S8-1	S	8	Serpentine	Dark						40.0267	0.229058	2.63767	35.0053	-0.0240109	0.0419756	-0.00490094	0	0.102742	35.7922	77.4957	10/17/19	43Z4-S8@1.asc	44.9498	0.636375	305.647	4.34155	10.5164	0.528344	83.8464	4.5425	570.244	28.4009															02/18/20	43Z4-S8-1BrI@1.asc
43z4	S8-2	S	8	Serpentine	Bright						39.8062	0.232269	2.56166	35.6146	-0.0241902	0.035226	-0.010914	0	0.0706624	35.8921	77.7702	10/17/19	43Z4-S8@2.asc	51.3462	0.906773	412.601	5.03811	10.4801	0.49084	96.1093	5.01418	772.451	35.4251															02/18/20	43Z4-S8-2BrI@1.asc
43z4	S8-3	S	8	Serpentine	Bright						39.8509	0.217501	2.69182	34.919	-0.0285409	0.0354595	-0.00734276	0	0.0814178	35.6639	77.2424	10/17/19	43Z4-S8@3.asc	50.3924	0.893565	412.96	4.68209	10.2901	0.468032	96.0655	4.91319	787.397	34.9832															02/18/20	43Z4-S8-3BrI@1.asc
43z4	S9	S	9	Serpentine	Dark						41.1966	0.146505	2.1686	36.0067	-0.0185761	0.0394913	-0.0120053	0	0.0035649	36.6413	79.0213	10/17/19	43Z4-S9@1.asc	92.0012	1.30167	270.709	3.77096	10.7383	0.476405	168.066	8.26146	494.621	21.8658															02/18/20	43Z4-S9BrI@1.asc
43z4	S10	S	10	Serpentine	Dark						40.6951	0.225561	2.65532	35.6909	-0.023623	0.0354601	-0.0101654	0	-0.0295902	36.3821	78.7238	10/17/19	43Z4-S10@1.asc	64.051	3.04305	355.198	7.32655	10.8132	0.430846	116.197	7.43753	644.499	27.415															02/18/20	43Z4-S10BrI@1.asc
43z4	S11	S	11	Serpentine	Yellow						42.7585	0.256401	1.89672	38.5718	-0.0223346	0.0162185	-0.00689796	-0.429707	0.223905	38.5755	83.2609	10/17/19	43Z4-S11@1.asc	60.4539	1.80107	315.756	8.43513	10.0496	0.517215	118.005	7.22269	616.469	34.4142
43z4	S12-2	S	12	Serpentine	Yellow						42.6442	0.279391	1.93817	38.7253	-0.0169022	0.0135243	-0.0119311	-0.417399	0.212474	38.5965	83.3638	10/18/19	43Z4-S12@2.asc	54.5964	1.35194	164.917	2.24817	11.4742	0.489052	93.3395	4.81801	282.001	11.9016															02/18/20	43Z4-S12-2BrI@1.asc
43z4	S12-3	S	12	Serpentine	Yellow						42.6442	0.279391	1.93817	38.7253	-0.0169022	0.0135243	-0.0119311	-0.417399	0.212474	38.5965	83.3638	10/18/19	43Z4-S12@3.asc	56.9337	0.98005	179.527	4.30159	11.8388	0.527638	94.3377	4.72278	297.53	14.356															02/18/20	43Z4-S12-3BrI@1.asc
43z4	C1	C	1	Carbonate																		10/17/19	43Z4-C1@1.asc	46.4398	0.73738	173.45	4.96918	1.60375	0.0536789	43.6741	1.7584	163.152	6.79338
43z4	C2	C	2	Carbonate																		10/17/19	43Z4-C2@1.asc	41.1921	2.04329	566.91	7.98149	1.45843	0.043036	42.5989	2.5495	586.385	17.2326
43z4	C3-1	C	3	Carbonate																		10/17/19	43Z4-C3@1.asc	35.6932	1.00465	223.987	8.61274	1.4614	0.0454211	36.8373	1.60591	231.211	10.6731
43z4	C3-2	C	3	Carbonate																		10/17/19	43Z4-C3@2.asc	36.5383	0.56566	247.178	3.45294	1.47807	0.0540934	37.2842	1.59787	252.272	9.22174
43z4	C3-3	C	3	Carbonate																		10/17/19	43Z4-C3@3.asc	37.1553	0.732409	164.446	2.91283	3.09126	0.0950222	18.1283	0.692971	80.2497	2.44794
43z4	C4-1	C	4	Carbonate																		10/17/19	43Z4-C4@1.asc	29.5841	1.89156	108.788	5.81502	1.28262	0.0364476	34.7882	2.37177	127.949	6.96278
43z4	C4-2	C	4	Carbonate																		10/17/19	43Z4-C4@2.asc	44.2505	1.18893	158.021	4.06765	2.43338	0.230544	27.427	2.72626	97.9624	9.48022
43z4	C4-3	C	4	Carbonate																		10/17/19	43Z4-C4@3.asc	42.0709	0.859175	277.939	6.07225	6.81609	0.209307	9.30931	0.368933	61.5135	2.1085
43z4	V1	V	1	Carb vein																		10/17/19	43Z4-V1@1.asc	39.0301	0.913199	120.001	2.58599	1.03389	0.0411137	56.9375	2.77254	175.093	7.49467
43z4	C5-1	C	5	Carbonate																		10/17/19	43Z4-C5@1.asc	27.7774	1.16952	146.565	8.11591	1.67109	0.0486295	25.0706	1.19539	132.309	7.37988
43z4	C5-2	C	5	Carbonate																		10/17/19	43Z4-C5@2.asc	25.3893	1.50425	95.1345	3.57296	1.21291	0.0550729	31.5714	2.35369	118.322	6.48321
43z4	V3	V	3	Carb vein																		10/17/19	43Z4-V3@1.asc	3.79652	0.100372	0.901473	0.0262751	1.63131e-05	6.46188e-06	351010	139293	83362.4	33049.1
43z4	V2-1	HC	2	High Cl vein																		10/17/19	43Z4-V2@1.asc	33.4194	1.85102	678.812	31.1182	7.05418	0.195592	12.8338	0.810019	260.729	13.1957															02/18/20	43Z4-V2BrI@1.asc
43z4	V2-2	HC	2	High Cl vein																		10/17/19	43Z4-V2@2.asc	47.495	3.97002	1574.03	112.59	8.83771	0.558438	14.5583	1.48883	482.569	43.517															02/18/20	43Z4-V2BrI@2.asc
43z4	V2-3	HC	2	High Cl vein																		10/17/19	43Z4-V2@3.asc	32.6172	0.861407	591.338	40.9155	7.75139	0.205754	11.3991	0.425571	206.701	14.6567
43z4	Mean	S		Serpentine																		n=	15	62.6542	13.2454	458.976	272.894	10.5418	1.06008	118.971	36.1036	883.694	567.163															n=	14
43z4	Mean	C		Carbonate																		n=	10	36.6091	7.1511	216.242	136.122	2.2509	1.70616	30.6689	10.8853	185.133	153.667
43z4	Mean	V		Carb vein																		n=	2	21.4133	24.9139	60.4514	84.2163	0.516951	0.731056	175533	248161	41768.8	58822.3
43z4	Mean	HC		High Cl vein																		n=	3	37.8439	8.36776	948.06	543.868	7.88109	0.89881	12.9304	1.58183	316.667	146.194															n=	2
43z4	NI-NG-MS	WR		Whole rock																						172.19	8.09282					172.19	8.09282
43z4	Pyrohydrolysis	WR		Whole rock																				16.2752	1.15249	198.45	5.02572			16.2752	1.15249	198.45	5.02572
44z1	S1-1	S	1	Serpentine	Bright		Stepped	No														10/15/19	44Z1-S1@1.asc	66.6037	1.52894	1382.97	58.5427	11.3988	3.80398	96.7397	57.811	2039.68	1123.34	02/21/20	44Z1-S1-FClC@1.asc	14270.1	236.571	125.018	2.98023	999.712	17.9007	17133.9	286.152	213.065	5.42985	3645.61	61.075	02/19/20	44Z1-S1BrI@1.asc
44z1	S1-2	S	1	Serpentine	Bright		Stepped	No														10/15/19	44Z1-S1@2	53.6878	1.438	1093.2	49.4428	11.0603	3.68505	80.3661	48.0168	1661.65	915.025	02/21/20	44Z1-S1-FClC@2.asc	13525.4	238.649	125.215	3.10022	1168.88	21.8045	16197.5	293.154	212.847	5.65688	4251.45	76.0718	02/19/20	44Z1-S1BrI@2.asc
44z1	S2	S	2	Serpentine	Dark		Stepped	No														10/15/19	44Z1-S2@1.asc	51.3474	1.31244	851.065	36.0232	11.356	3.77932	74.8614	44.7108	1259.92	693.277	02/21/20	44Z1-S2-FClC@1.asc	19710.7	692.795	113.238	3.53858	320.283	5.74686	22745	804.764	185.476	6.06735	1122.49	19.2599	02/19/20	44Z1-S2BrI@1.asc
44z1	S3	S	3	Serpentine	Dark		Stepped	No														10/15/19	44Z1-S3@1.asc	44.7954	1.02654	538.316	22.5992	11.348	3.77935	65.3547	39.0322	797.486	438.881	02/21/20	44Z1-S3-FClC@1.asc	8160.12	152.026	96.9041	2.84945	627.695	11.8631	9676.06	183.135	163.101	5.03468	2260.56	40.7068	02/19/20	44Z1-S3BrI@1.asc
44z1	S4	S	4	Serpentine	Dark		Stepped	No														10/15/19	44Z1-S4@1.asc	46.3804	1.21682	790.777	35.4565	11.2389	3.74938	68.3242	40.8357	1182.87	651.622	02/21/20	44Z1-S4-FClC@1.asc	6985.99	103.999	80.4069	2.19975	388.086	10.1145	8205.59	124.921	134.056	3.87536	1384.44	35.1703	02/19/20	44Z1-S4BrI@1.asc
44z1	S5	S	5	Serpentine	Bright		Stepped	No														10/15/19	44Z1-S5@1.asc	32.7571	0.770066	1517.26	64.0714	10.7377	3.57731	50.5079	30.1704	2375.51	1307.57	02/21/20	44Z1-S5-FClC@1.asc	9546.76	229.111	141.709	8.24396	957.971	16.4931	11632.5	283.538	245.091	14.4575	3545.15	58.3124	02/19/20	44Z1-S5BrI@1.asc
44z1	S6	S	6	Serpentine	Bright	High Cl	Stepped	No		N												10/15/19	44Z1-S6@1.asc	66.5585	2.04064	1298.8	54.9213	10.5479	3.51503	104.472	62.4461	2070.05	1139.59	02/22/20	44Z1-S6-FClC@1.asc	14144.4	296.46	127.772	3.08028	1069.54	19.3643	16976.9	358.222	217.682	5.61014	3898.86	66.3593	02/19/20	44Z1-S6BrI@1.asc
44z1	S7	S	7	Serpentine	Dark	Channel	Stepped	No		N												10/15/19	44Z1-S7@1.asc	44.9227	0.995049	637.741	26.7089	10.7374	3.5821	69.2676	41.3904	998.506	549.864	02/22/20	44Z1-S7-FClC@1.asc	80598.4	655.8	425.435	7.34839	386.276	6.79161	90957.2	795.331	681.484	13.3837	1323.96	21.9691	02/19/20	44Z1-S7BrI@1.asc
44z1	S8	S	8	Serpentine	Dark	Channel	Stepped	No		Y	42.4945	0.319118	3.3238	39.6274	-0.00478883	0.0537724	-0.00894882	-0.035242	-0.0176475	39.2231	85.7399	10/15/19	44Z1-S8@1.asc	61.9665	1.48819	439.116	18.2013	11.0815	3.69757	92.5813	55.3318	666.174	366.862	02/22/20	44Z1-S8-FClC@1.asc	11509.6	103.875	154.819	9.26307	409.337	7.8121	13592.8	129.12	259.527	15.7131	1468.23	26.6299	02/19/20	44Z1-S8BrI@1.asc
44z1	S9	S	9	Serpentine	Dark	Channel	Stepped	No		Y	42.2444	0.385224	3.69897	38.5267	-0.00527335	0.0668179	-0.011552	-0.0430126	0.0393972	38.78	84.8865	10/15/19	44Z1-S9@1.asc	70.9619	2.0162	466.584	19.7632	10.9349	3.64048	107.442	64.1901	717.334	394.765	02/22/20	44Z1-S9-FClC@1.asc	133543	1352.9	356.604	14.4201	329.046	5.79555	225244	2281.4	853.747	35.3273	1685.6	27.4982	02/19/20	44Z1-S9BrI@1.asc
44z1	S10	S	10	Serpentine	Dark	Channel	Stepped	No		Y	42.5464	0.257879	2.96723	40.0086	-0.00408839	0.0682374	-0.00866849	-0.0336604	-0.036019	39.2853	85.7504	10/15/19	44Z1-S10@1.asc	53.929	1.19301	507.176	21.4753	10.8824	3.6305	82.0466	49.0266	783.5	431.494	02/22/20	44Z1-S10-FClC@1.asc	14981.7	111.53	128.487	9.21223	432.857	8.14236	17687.8	136.947	215.319	15.56	1552.11	27.5177	02/19/20	44Z1-S10BrI@1.asc
44z1	S11	S	11	Serpentine	Bright	High Al	Stepped	No		N	40.3925	1.19795	5.22862	36.6084	-0.0206079	0.183332	-0.00590214	-0.0761624	0.611136	37.8978	84.0779	10/15/19	44Z1-S11@1.asc	84.4539	1.93198	1797.97	76.0754	10.5183	3.51139	132.935	79.4535	2873.71	1582.98	02/22/20	44Z1-S11-FClC@1.asc	38720.7	492.519	199.725	9.64166	1586.49	27.9071	47925.5	637.211	350.888	17.2704	5963.85	99.8597	02/19/20	44Z1-S11BrI@1.asc
44z1	S12	S	12	Serpentine	Dark		Stepped	No	Top Br point on different grain													10/15/19	44Z1-S12@1.asc	63.2088	1.55678	383.388	18.807	11.2639	3.75291	92.9078	55.5043	572.209	315.306	02/21/20	44Z1-S12-FClC@1.asc	101421	1456.86	358.789	8.3313	295.217	5.75392	122066	1753.14	612.941	15.2156	1079.13	19.774	02/20/20	44Z1-S12BrI@1.asc
44z1	S13	S	13	Serpentine	Bright																	10/15/19	44Z1-S13@1.asc	83.7456	2.20947	2682.59	121.107	10.5632	3.51779	131.259	78.4131	4269.36	2350.69	02/21/20	44Z1-S13-FClC@1.asc	85404	2423.93	291.883	13.1103	540.321	23.3179	97606.1	2767.28	473.5	21.6615	1875.5	79.9374	02/20/20	44Z1-S13BrI@1.asc
44z1	S14	S	14	Serpentine	Dark																	10/15/19	44Z1-S14@1.asc	86.5829	1.91667	2801.56	120.952	10.4637	3.48802	136.997	81.8424	4501.11	2478.47	02/21/20	44Z1-S14-FClC@1.asc	30976.7	2653.54	116.705	5.76014	1896.7	41.4661	38481	3296.79	205.784	10.32	7156.1	149.379	02/20/20	44Z1-S14BrI@1.asc
44z1	S15	S	15	Serpentine	Dark	Channel																10/15/19	44Z1-S15@1.asc	56.6694	1.51725	490.401	20.8504	10.968	3.65963	85.543	51.1324	751.674	413.979	02/21/20	44Z1-S15-FClC@1.asc	13146.6	175.64	98.1449	2.60403	404.396	7.16563	15598.5	213.404	165.291	4.6451	1457.28	24.3243	02/20/20	44Z1-S15BrI@1.asc
44z1	S16	S	16	Serpentine	Dark	Channel																10/15/19	44Z1-S16@1.asc	51.6449	1.15747	634.79	32.9124	10.8007	3.6032	79.1664	47.305	988.065	544.936	02/21/20	44Z1-S16-FClC@1.asc	16673.8	204.836	115.124	2.59106	401.319	7.20613	19561.3	243.991	191.707	4.64989	1429.94	24.0569	02/20/20	44Z1-S16BrI@1.asc
44z1	S17	S	17	Serpentine	Dark	Channel																10/15/19	44Z1-S17@1.asc	83.0924	2.26108	459.821	20.7031	11.5179	3.83747	119.44	71.366	671.152	369.579	02/21/20	44Z1-S17-FClC@1.asc	36617.7	645.524	235.153	6.15649	365.263	6.35842	41681.8	747.833	379.944	10.568	1262.78	20.7538	02/20/20	44Z1-S17BrI@1.asc
44z1	S18	S	18	Serpentine	Dark	Channel																10/15/19	44Z1-S18@1.asc	84.3958	2.10648	478.663	20.2093	11.492	3.83439	121.587	72.6681	700.228	385.631	02/21/20	44Z1-S18-FClC@1.asc	36796.6	724.081	206.551	6.98312	681.184	12.1122	43568.5	874.632	347.14	12.2037	2449.6	41.5642	02/20/20	44Z1-S18BrI@1.asc
44z1	S19	S	19	Serpentine	Bright																	10/15/19	44Z1-S19@1.asc	60.2666	1.46526	892.915	37.2501	10.7153	3.57684	93.1189	55.6595	1400.92	771.6	02/21/20	44Z1-S19-FClC@1.asc	8441.73	121.381	85.3248	1.69311	419.127	7.34471	10023.9	145.74	143.811	3.13591	1511.53	24.7302	02/20/20	44Z1-S19BrI@1.asc
44z1	S20	S	20	Serpentine	Bright					Y	42.2169	0.666941	4.24552	37.0615	0.00895552	0.0581318	-0.0115127	-0.0463751	0.142708	38.4759	84.3296	10/15/19	44Z1-S20@1.asc	67.8519	1.49429	1548.03	66.022	10.6788	3.56481	105.197	62.8693	2437.04	1342.44	02/21/20	44Z1-S20-FClC@1.asc	21468.1	376.68	124.111	5.75154	1147.78	20.0871	26011.8	461.896	213.451	10.0846	4223.8	69.3635	02/20/20	44Z1-S20BrI@1.asc
44z1	S20b	S	20b	Serpentine	Dark	High Al			Dull													10/18/19	44Z1-S20b@1.asc	246.772	18.5869	350.964	6.18275			399.476	30.324	1215.66	20.2817	02/22/20	44Z1-S20b-FClC@1.asc	90842.5	985.261	246.772	18.5869	350.964	6.18275	103603	1179.82	399.476	30.324	1215.66	20.2817
44z1	S21	S	21	Serpentine	Dark		Stepped	No	Dull	Y	42.1867	0.245673	3.01349	40.063	-0.0040974	0.0469842	-0.00820108	-0.0329534	-0.0361404	39.125	85.4639	10/18/19	44Z1-S21@1.asc	140.791	9.59542	393.032	7.32493			237.036	16.3039	1415.86	25.0212	02/22/20	44Z1-S21-FClC@1.asc	12044.1	353.753	140.791	9.59542	393.032	7.32493	14285.7	421.778	237.036	16.3039	1415.86	25.0212
44z1	S22	S	22	Serpentine	Bright		Stepped	No		Y	42.4786	0.260332	2.97922	40.2193	-0.0235133	0.0606509	-0.0121535	-0.0329725	-0.0579605	39.3255	85.8578	10/18/19	44Z1-S22@1.asc	220.93	11.0778	323.78	5.7261			359.532	18.3343	1127.42	18.7941	02/22/20	44Z1-S22-FClC@1.asc	40698.6	573.872	220.93	11.0778	323.78	5.7261	46660.5	672.937	359.532	18.3343	1127.42	18.7941
44z1	S23	S	23	Serpentine	Bright	Bastite																02/20/20	44Z1-S23@1.asc	90.2336	2.09777	1218.9	21.6782			159.644	4.02411	4614.32	78.5881	02/21/20	44Z1-S23-FClC@1.asc	11439.7	399.234	90.2336	2.09777	1218.9	21.6782	14258.9	501.246	159.644	4.02411	4614.32	78.5881	02/20/20	44Z1-S23BrI@1.asc
44z1	S24	S	24	Serpentine	Bright	Bastite																02/20/20	44Z1-S24@1.asc	148.857	3.52602	1396.88	24.8786			260.712	6.66914	5234.86	89.0436	02/21/20	44Z1-S24-FClC@1.asc	17308.6	254.337	148.857	3.52602	1396.88	24.8786	21357	325.369	260.712	6.66914	5234.86	89.0436	02/20/20	44Z1-S24BrI@1.asc
44z1	S25	S	25	Serpentine	Bright																	02/20/20	44Z1-S25@1.asc	233.216	15.5992	945.598	18.1569			393.908	26.6587	3417.42	64.2836	02/21/20	44Z1-S25-FClC@1.asc	20352.9	502.434	233.216	15.5992	945.598	18.1569	24218.8	612.016	393.908	26.6587	3417.42	64.2836	02/20/20	44Z1-S25BrI@1.asc
44z1	S26	S	26	Serpentine	Dark	Channel																02/20/20	44Z1-S26@1.asc	89.8233	2.15011	325.3	6.61027			148.205	3.79488	1148.45	22.2231	02/21/20	44Z1-S26-FClC@1.asc	10046.4	204.639	89.8233	2.15011	325.3	6.61027	11678.2	239.465	148.205	3.79488	1148.45	22.2231	02/20/20	44Z1-S26BrI@1.asc
44z1	S27	S	27	Serpentine	Dark	Channel																02/20/20	44Z1-S27@1.asc	82.091	1.4224	601.41	11.5831			137.951	2.82506	2162.49	41.5374	02/21/20	44Z1-S27-FClC@1.asc	6447.51	74.5565	82.091	1.4224	601.41	11.5831	7633.23	101.201	137.951	2.82506	2162.49	41.5374	02/20/20	44Z1-S27BrI@1.asc
44z1	S28	S	28	Serpentine	Dark	Channel																02/20/20	44Z1-S28@1.asc	119.685	2.76423	938.863	17.1962			201.113	4.9943	3375.64	58.2343	02/21/20	44Z1-S28-FClC@1.asc	13697.5	165.227	119.685	2.76423	938.863	17.1962	16215.5	199.71	201.113	4.9943	3375.64	58.2343	02/20/20	44Z1-S28BrI@1.asc
44z1	S29	S	29	Serpentine	Bright																	02/20/20	44Z1-S29@1.asc	137.615	5.04943	945.464	18.6641			231.533	8.81726	3403.67	65.6878	02/21/20	44Z1-S29-FClC@1.asc	17257	590.341	137.615	5.04943	945.464	18.6641	20455	707.712	231.533	8.81726	3403.67	65.6878	02/20/20	44Z1-S29BrI@1.asc
44z1	C1	C	1	Carbonate	Rim		Smooth	Yes														10/15/19	44Z1-C1@1.asc	38.6904	1.64168	329.085	16.2502	1.76381	0.584789	27.9231	16.6844	241.163	132.66
44z1	C2	C	2	Carbonate	Core		Stepped	No														10/15/19	44Z1-C2@1.asc	14.2621	0.50786	526.18	22.833	2.51791	0.838255	7.21032	4.31044	270.114	148.669
44z1	C3	C	3	Carbonate	Core		Smooth	Yes														10/15/19	44Z1-C3@1.asc	53.308	1.19495	311.477	13.4095	2.6746	0.889076	25.3714	15.1433	150.53	82.7956
44z1	C4-1	C	4	Carbonate	Core		Smooth	Yes														10/15/19	44Z1-C4@1.asc	27.5372	0.950043	353.274	15.9205	2.47559	0.829293	14.1597	8.48026	184.453	101.777
44z1	C4-2	C	4	Carbonate	Core		Smooth	Yes														10/15/19	44Z1-C4@2.asc	45.3093	1.40105	276.573	11.9125	2.84942	0.944753	20.2415	12.0787	125.461	68.9376
44z1	C4-3	C	4	Carbonate	Core		Smooth	Yes														10/15/19	44Z1-C4@3.asc	14.7436	0.538002	283.446	12.6381	1.45961	0.486799	12.8582	7.69029	251.008	138.236
44z1	C5-1	C	5	Carbonate	Rim		Smooth	Yes		Y												10/15/19	44Z1-C5@1.asc	54.2666	1.62672	231.396	10.198	2.6685	0.887892	25.8867	15.4642	112.084	61.6806
44z1	C5-2	C	5	Carbonate	Core		Smooth	Yes		Y												10/15/19	44Z1-C5@2.asc	27.7769	1.37525	212.054	9.50116	1.74564	0.580909	20.2554	12.1273	157.017	86.4246
44z1	C6	C	6	Carbonate	Rim		Smooth	Yes		Y												10/15/19	44Z1-C6@1.asc	58.8073	1.60061	199.124	8.70501	2.8598	0.947962	26.1762	15.6162	89.9996	49.4598
44z1	C7	C	7	Carbonate	Core		Smooth	Yes		Y												10/15/19	44Z1-C7@1.asc	37.4447	1.01943	169.184	7.50053	2.72967	0.905127	17.4619	10.4185	80.113	44.036
44z1	C8-1	C	8	Carbonate	Core		Smooth	Yes		Y												10/15/19	44Z1-C8@1.asc	35.4942	0.863762	226.523	11.1863	2.61438	0.867832	17.2822	10.3119	111.994	61.6278
44z1	C8-2	C	8	Carbonate	Rim		Smooth	Yes		Y												10/15/19	44Z1-C8@2.asc	64.6373	1.88099	336.949	14.9507	2.31053	0.769895	35.6109	21.2823	188.498	103.798
44z1	C9	C	9	Carbonate	Core		Smooth	Yes		Y												10/15/19	44Z1-C9@1.asc	32.0416	0.943197	260.482	11.6226	2.13608	0.721749	19.0945	11.4615	157.621	87.2431
44z1	C10	C	10	Carbonate	Core																	10/15/19	44Z1-C10@1.asc	39.4167	1.7946	574.959	32.4858	3.75935	1.3112	13.3468	8.1064	197.687	110.942			142452
44z1	V1	V	1	Carb vein	Parallel		Stepped	No		Y												10/15/19	44Z1-V1@1.asc	48.4155	2.02141	264.369	12.3648	3.55366	1.17814	17.3428	10.3609	96.1586	52.8688
44z1	V2	V	2	Carb vein	Parallel		Stepped	No		Y												10/15/19	44Z1-V2@1.asc	35.0295	5.33763	254.95	31.2336	2.61096	0.993891	17.0783	10.9742	126.214	74.6301
44z1	V3	HC	3	High Cl vein	High Cl		Stepped	Yes	Nearer Br point better FCl bang on	Y												10/15/19	44Z1-V3@1.asc	121.445	72.119	3223.68	1120.76	4.19354	3.10245	66.2128	67.9222	1784.66	1561.41	02/22/20	44Z1-V3-FClC@1.asc		20648.8	142.55	7.43577	583.956	22.2305	394113	6632.5	52.6027	2.83066	461.08	17.8746	02/19/20	44Z1-V3BrI@1.asc
44z1	V4	HC	4	High Cl vein	High Cl																		44Z1-V4@1.asc	73.4791	5.50815	151.17	5.73408			21.4409	1.61734	94.3841	3.51687	02/22/20	44Z1-V4-FClC@1.asc	395621	8324.69	73.4791	5.50815	151.17	5.73408	81329.2	1699.04	21.4409	1.61734	94.3841	3.51687
44z1	Mean	S		Serpentine																		n=	31	91.156	55.3453	939.785	634.833	10.9669	0.341088	145.781	94.8726	1962.38	1356.73			30863.8	32445.8	168.295	89.4934	718.312	430.384	38481.9	46093.1	290.16	169.649	2634.31	1621.76	n=	28
44z1	Mean	C		Carbonate																		n=	14	38.8383	15.3119	306.479	117.299	2.46892	0.575888	20.2056	7.41755	165.553	59.8546			142452
44z1	Mean	V		Carb vein																		n=	2	41.7225	9.46534	259.659	6.66018	3.08231	0.666588	17.2106	0.187045	111.186	21.2525
44z1	Mean	HC		High Cl vein																		n=	2	97.4621	33.9171	1687.43	2172.6	4.19354		43.8269	31.6585	939.524	1195.21			395621		108.014	48.8402	367.563	306.026	237721	221172	37.0218	22.0347	277.732	259.293	n=	1
44z1	NI-NG-MS	WR		Whole rock																						515.908	23.6768					515.908	23.6768
44z1	Pyrohydrolysis	WR		Whole rock																				18.5251	1.19471	286.996	11.6669			18.5251	1.19471	286.996	11.6669
44z2	S1	S	1	Serpentine	Bright	Mesh core																10/15/19	44Z2-S1@1.asc	140.445	3.49338	319.484	13.32	11.9307	3.96529	194.896	116.345	450.183	247.566	02/21/20	44Z2-S1FClC@1.asc	15552.1	254.414	268.734	3.47267	229.414	4.09293	17474	288.652	428.585	6.76769	782.87	13.0885	02/20/20	44Z2-S1BrI@1.asc
44z2	S2	S	2	Serpentine	Bright																	10/15/19	44Z2-S2@1.asc	217.951	8.48084	263.861	10.9928	11.2883	3.76712	319.666	191.311	392.966	216.425	02/21/20	44Z2-S2-FClC@1.asc	14452.5	197.851	399.461	5.77146	221.587	4.26972	16633.4	230.623	652.567	11.1257	774.55	14.1145	02/20/20	44Z2-S2BrI@1.asc
44z2	S3	S	3	Serpentine	Bright																	10/15/19	44Z2-S3@1.asc	184.968	4.92151	287.58	11.9464	11.6021	3.86708	263.951	157.728	416.704	229.391	02/21/20	44Z2-S3-FClC@1.asc	15878.9	231.105	266.832	3.99328	227.921	4.28026	17862.7	259.701	426.064	7.38721	778.71	13.6703	02/20/20	44Z2-S3BrI@1.asc
44z2	S4	S	4	Serpentine	Dark	Channel																10/15/19	44Z2-S4@1.asc	190.9	5.85455	279.955	11.9602	11.8585	3.94592	266.525	159.234	396.883	218.38	02/21/20	44Z2-S4-FClC@1.asc	14086.8	210.278	222.32	3.17364	202.409	3.78544	16160.5	236.825	362.02	5.97944	705.241	12.1672	02/20/20	44Z2-S4BrI@1.asc
44z2	S5	S	5	Serpentine	Dark	Channel																10/15/19	44Z2-S5@1.asc	178.646	4.83745	252.775	10.5538	11.6682	3.88794	253.485	151.464	364.197	200.468	02/21/20	44Z2-S5-FClC@1.asc	17991.9	245.821	330.785	4.14013	242.899	4.29418	20524.6	288.225	535.617	8.3714	841.567	14.0576	02/20/20	44Z2-S5BrI@1.asc
44z2	S6	S	6	Serpentine	Bright																	10/15/19	44Z2-S6@1.asc	203.452	4.87303	236.501	9.87332	11.6676	3.88707	288.699	172.46	340.767	187.563	02/21/20	44Z2-S6-FClC@1.asc	16117.1	244.212	300.584	4.06447	200.721	4.257	18231.9	267.529	482.641	7.56468	689.612	13.6445	02/20/20	44Z2-S6BrI@1.asc
44z2	S7	S	7	Serpentine	Bright																	10/15/19	44Z2-S7@1.asc	205.918	6.94868	280.766	11.6625	11.625	3.87862	293.268	175.408	406.029	223.599	02/21/20	44Z2-S7-FClC@1.asc	18387.6	192.172	263.364	5.0555	115.545	2.26374	17919	196.21	364.298	7.78141	341.985	6.40221	02/20/20	44Z2-S7BrI@1.asc
44z2	S8	S	8	Serpentine	Dark	Channel																10/15/19	44Z2-S8@1.asc	238.777	6.95169	262.25	11.1688	11.3619	3.78433	347.941	207.909	388.035	213.581	02/21/20	44Z2-S8-FClC@1.asc	30607.7	266.957	295.324	4.25805	234.683	4.02961	34806.7	338.304	476.697	8.30301	810.549	13.2983	02/20/20	44Z2-S8BrI@1.asc
44z2	S9	S	9	Serpentine	Dark	Channel																10/15/19	44Z2-S9@1.asc	160.841	4.48396	339.016	14.001	12.3979	4.12988	214.79	128.342	459.705	253.003	02/21/20	44Z2-S9-FClC@1.asc	47389.3	492.734	291.682	3.93479	291.724	5.40224	52334.2	522.304	457.222	7.23756	978.46	16.6734	02/20/20	44Z2-S9BrI@1.asc
44z2	S10	S	10	Serpentine	Bright																	10/15/19	44Z2-S10@1.asc	283.154	9.58595	278.324	11.5458	11.5974	3.86617	404.226	241.716	403.454	222.113	02/21/20	44Z2-S10-FClC@1.asc	19758.8	247.865	323.014	4.08488	220.846	3.97299	22418.6	289.672	520.211	8.16932	761.032	12.9415	02/20/20	44Z2-S10BrI@1.asc
44z2	S11	S	11	Serpentine	Dark	Channel																10/15/19	44Z2-S11@1.asc	174.692	5.94674	307.993	13.0496	11.5625	3.85436	250.141	149.574	447.812	246.552	02/21/20	44Z2-S11-FClC@1.asc	19316.1	263.148	254.077	3.47156	236.435	4.2415	21246.2	306.808	396.679	6.71694	789.843	13.6968	02/20/20	44Z2-S11BrI@1.asc
44z2	S12	S	12	Serpentine	Dark																	10/15/19	44Z2-S12@1.asc	379.726	13.308	344.426	14.6931	11.3944	3.79847	551.75	329.962	508.172	279.8	02/21/20	44Z2-S12-FClC@1.asc	22128.6	333.238	292.027	4.03743	276.187	6.38781	25355	373.038	474.948	7.62765	961.126	21.0696	02/20/20	44Z2-S12BrI@1.asc
44z2	S13	S	13	Serpentine	Dark																	10/15/19	44Z2-S13@1.asc	293.061	8.68853	378.847	16.0771	11.3354	3.77635	428.042	255.799	561.869	309.276	02/21/20	44Z2-S13-FClC@1.asc	24941.6	330.269	276.535	3.69185	278.796	5.39193	28000.7	351.436	440.664	6.79127	950.6	16.7957	02/21/20	44Z2-S13BrI@1.asc
44z2	S14	S	14	Serpentine	Dark																	10/16/19	44Z2-S14@1.asc	312.447	9.60494	342.009	14.5023	11.4356	3.81799	452.357	270.533	502.789	276.969	02/21/20	44Z2-S14-FClC@1.asc	23887	225.717	283.461	3.99758	289.577	4.99255	27067.8	271.266	455.929	7.72565	996.6	16.2035	02/21/20	44Z2-S14BrI@1.asc
44z2	S15	S	15	Serpentine	Yellow																	10/16/19	44Z2-S15@1.asc	53.8973	1.32052	92.7296	3.84883	11.7859	3.9334	75.7129	45.2553	132.27	72.8486	02/21/20	44Z2-S15-FClC@1.asc	27329.3	201.384	199.994	4.22041	170.044	3.1901	30340.9	240.61	315.16	7.26241	573.362	10.2003	02/20/20	44Z2-S15BrI@1.asc
44z2	S16	S	16	Serpentine	Yellow																	10/16/19	44Z2-S16@1.asc	45.665	1.05705	77.8993	3.8168	11.4507	3.82856	66.0259	39.4811	114.369	63.0958	02/21/20	44Z2-S16-FClC@1.asc	16554.3	230.001	214.664	4.78815	120.077	2.49959	18365.3	258.877	338.033	8.14292	404.588	8.0405	02/20/20	44Z2-S16BrI@1.asc
44z2	S17	S	17	Serpentine	Bright																		44Z2-S17@1.asc	292.42	3.7571	258.154	4.60512			471.374	7.44263	890.412	14.9339	02/21/20	44Z2-S17-FClC@1.asc	19442.3	186.378	292.42	3.7571	258.154	4.60512	22079.8	219.713	471.374	7.44263	890.412	14.9339	02/21/20	44Z2-S17BrI@1.asc
44z2	S18	S	18	Serpentine	Dark	Channel																	44Z2-S18@1.asc	200.877	3.69839	207.603	4.86959			317.12	6.47125	701.264	15.7823	02/21/20	44Z2-S18-FClC@1.asc	17995	393.866	200.877	3.69839	207.603	4.86959	20013.9	438.215	317.12	6.47125	701.264	15.7823	02/21/20	44Z2-S18BrI@1.asc
44z2	S19	S	19	Serpentine	Bright																		44Z2-S19@1.asc																									02/21/20	44Z2-S19BrI@1.asc
44z2	S20	S	20	Serpentine	Bright																		44Z2-S20@1.asc	316.151	4.15649	246.263	5.18872			513.939	8.19557	856.583	17.2223	02/21/20	44Z2-S20-FClC@1.asc	20321	289.746	316.151	4.15649	246.263	5.18872	23272.9	335.366	513.939	8.19557	856.583	17.2223
44z2	S21	S	21	Serpentine	Dark	Channel																	44Z2-S21@1.asc	287.663	3.79264	255.724	4.65653			456.047	7.23907	867.463	14.7361	02/21/20	44Z2-S21-FClC@1.asc	22718	361.095	287.663	3.79264	255.724	4.65653	25373.8	404.141	456.047	7.23907	867.463	14.7361
44z2	S22	S	22	Serpentine	Dark	Channel																	44Z2-S22@1.asc	179.984	3.11483	201.02	3.57668			284.3	5.60175	679.418	11.4532	02/21/20	44Z2-S22-FClC@1.asc	30777.5	267.582	179.984	3.11483	201.02	3.57668	34250.2	319.875	284.3	5.60175	679.418	11.4532
44z2	S23	S	23	Serpentine	Dark	Channel																	44Z2-S23@1.asc	258.009	3.30936	313.43	6.28487			406.175	6.34487	1055.78	20.044	02/21/20	44Z2-S23-FClC@1.asc	45885.6	359.559	258.009	3.30936	313.43	6.28487	50891.1	406.502	406.175	6.34487	1055.78	20.044
44z2	S24	S	24	Serpentine	Dark	Channel																	44Z2-S24@1.asc	259.308	3.47186	286.908	5.24313			400.485	6.48072	948.127	16.2962	02/21/20	44Z2-S24-FClC@1.asc	51364.8	897.654	259.308	3.47186	286.908	5.24313	55888.7	985.473	400.485	6.48072	948.127	16.2962
44z2	S25	S	25	Serpentine	Dark	Channel																	44Z2-S25@1.asc	298.473	3.98278	300.444	5.64421			471.511	7.53424	1015.56	17.8533	02/21/20	44Z2-S25-FClC@1.asc	40808.2	304.896	298.473	3.98278	300.444	5.64421	45417.5	339.852	471.511	7.53424	1015.56	17.8533
44z2	S26	S	26	Serpentine	Dark	Channel																	44Z2-S26@1.asc	318.216	4.54634	239.659	4.51748			507.487	8.48767	817.807	14.3937	02/21/20	44Z2-S26-FClC@1.asc	21849.4	338.584	318.216	4.54634	239.659	4.51748	24548.9	379.231	507.487	8.48767	817.807	14.3937
44z2	S27	S	27	Serpentine	Bright																		44Z2-S27@1.asc	371.277	5.04182	250.834	4.80086			604.479	9.6768	873.823	15.5591	02/21/20	44Z2-S27-FClC@1.asc	20428.4	264.968	371.277	5.04182	250.834	4.80086	23431.8	299.16	604.479	9.6768	873.823	15.5591
44z2	C1	C	1	Carbonate	Small	Scattered																10/15/19	44Z2-C1@1.asc	76.9139	2.36265	144.187	6.04428	1.88354	0.626246	51.9807	31.0486	98.9477	54.4238
44z2	C2	C	2	Carbonate	Small	Scattered																10/15/19	44Z2-C2@1.asc	63.8249	4.82677	126.813	6.56586	1.56988	0.522613	51.7529	31.1063	104.412	57.4895
44z2	C3	C	3	Carbonate	Small	Scattered																10/15/19	44Z2-C3@1.asc	26.6083	3.17538	109.402	6.59192	0.836356	0.283185	40.4984	24.7665	169.078	93.8815
44z2	C4	C	4	Carbonate	Small	Channel																10/15/19	44Z2-C4@1.asc	100.926	3.53126	136.749	6.29967	1.86122	0.618722	69.0264	41.2434	94.9686	52.2622
44z2	C5	C	5	Carbonate	Small	Channel																10/15/19	44Z2-C5@1.asc	41.757	3.36487	139.449	13.1982	1.1626	0.386517	45.7205	27.5071	155.038	86.2332
44z2	C6	C	6	Carbonate	Small	Scattered																10/15/19	44Z2-C6@1.asc	32.7522	1.07452	112.361	6.32047	0.950782	0.315423	43.8502	26.1688	152.752	84.106
44z2	C7	C	7	Carbonate	Small	Scattered																10/15/19	44Z2-C7@1.asc	64.613	2.91794	143.455	7.53344	1.4874	0.493474	55.2974	33.0586	124.665	68.6288
44z2	C8	C	8	Carbonate	Small	Scattered																10/15/19	44Z2-C8@1.asc	34.4749	2.11681	81.3866	5.61278	1.48049	0.521635	29.6421	18.1058	71.0561	40.1335
44z2	C9	C	9	Carbonate	Small	Scattered																10/15/19	44Z2-C9@1.asc	76.5293	1.81597	141.678	6.46401	1.71115	0.569467	56.9313	33.995	107.021	58.9109
44z2	C10	C	10	Carbonate	Small	Scattered																10/16/19	44Z2-C10@1.asc	72.6629	2.58143	147	6.77078	2.09701	0.701877	44.1087	26.4088	90.6088	49.9797
44z2	V1	V	1	Carb vein	Parallel																	10/15/19	44Z2-V1@1.asc	12.0467	1.40399	0.911244	0.210616	0.0172124	0.0141274	890.921	860.321	68.4302	65.5381
44z2	V2	V	2	Carb vein	Parallel																	10/15/19	44Z2-V2@1.asc	6.90542	0.292595	120.846	7.99092	0.576013	0.191386	15.2605	9.12371	271.177	149.751
44z2	V3	V	3	Carb vein	Parallel																	10/15/19	44Z2-V3@1.asc	14.4343	0.359122	0.422442	0.0260254	0.00158979	0.000623959	11557.6	7308.6	343.464	202.613
44z2	Mean	S		Serpentine																		n=	26	232.574	84.0157	265.556	67.852	11.6226	0.278797	350.169	136.86	576.632	264.503			24460.4	10579.6	279.432	50.4894	235.342	49.2608	27304.2	11575.4	444.625	86.37	801.805	172.323	n=	19
44z2	Mean	C		Carbonate																		n=	10	59.1062	24.1851	128.248	21.1363	1.50404	0.413621	48.8808	10.6882	116.855	32.2704
44z2	Mean	V		Carb vein																		n=	3	11.1288	3.84746	40.7265	69.3857	0.198272	0.327227	4154.6	6426.13	227.69	142.581
44z2	Mean	HC		High Cl vein
44z2	NI-NG-MS	WR		Whole rock																						117.415	3.803					117.415	3.803
44z2	Pyrohydrolysis	WR		Whole rock																				24.7107	1.23586	102.56	4.58364			24.7107	1.23586	102.56	4.58364
44z3	S1	S	1	Serpentine	Dark					Y	39.6432	0.237084	3.10157	33.9089	-0.0160537	0.0388845	-0.00741043	0	0.0873345	35.2557	76.4686	10/16/19	44Z3-S1@1.asc	223.558	9.34852	329.595	7.05967	12.4427	1.07919	350.405	37.8284	516.611	52.5505															02/18/20	44Z3-S1BrI@1.asc
44z3	S2	S	2	Serpentine	Bright					Y	39.4555	0.244197	3.18395	34.346	-0.0219752	0.0543539	-0.00894912	0	0.0853435	35.3447	76.8091	10/16/19	44Z3-S2@1.asc	227.35	8.44977	519.89	7.85579	12.2297	1.06885	362.554	38.7739	829.075	84.0075															02/18/20	44Z3-S2BrI@2.asc
44z3	S3	S	3	Serpentine	Dark					Y	41.1538	0.265832	3.49073	32.2383	-0.0210977	0.0432207	-0.0107682	0	0.0631722	35.4851	76.6914	10/16/19	44Z3-S3@1.asc	367.078	6.74851	463.261	6.82889	13.8358	1.19538	517.426	52.0502	653.011	65.2394															02/18/20	44Z3-S3BrI@3.asc
44z3	S4	S	4	Serpentine	Dark					Y	40.4372	0.287511	3.08481	33.7296	-0.00289723	0.0430423	-0.00673931	0	0.0401613	35.6157	77.0876	10/16/19	44Z3-S4@1.asc	354.95	21.6558	353.807	5.12801	12.7002	1.10918	545.066	63.8832	543.317	54.8905															02/19/20	44Z3-S4BrI@1.asc
44z3	S5	S	5	Serpentine	Dark					N												10/16/19	44Z3-S5@1.asc	201.868	5.6498	227.606	4.62977	13.0641	1.12013	301.356	30.7389	339.782	34.0078															02/18/20	44Z3-S5BrI@1.asc
44z3	S6	S	6	Serpentine	Dark					N												10/16/19	44Z3-S6@1.asc	297.164	7.81944	380.895	5.781	14.7569	1.29011	392.73	40.626	503.394	50.8936															02/18/20	44Z3-S6BrI@1.asc
44z3	S7	S	7	Serpentine	Dark					N												10/16/19	44Z3-S7@1.asc	358.099	10.878	393.153	7.84531	14.8047	1.30999	471.733	49.6314	517.916	53.1395															02/18/20	44Z3-S7BrI@1.asc
44z3	S8	S	8	Serpentine	Dark					N												10/16/19	44Z3-S8@1.asc	365.013	4.73734	397.797	6.96227	15.1069	1.34243	471.223	48.0385	513.552	52.6561															02/18/20	44Z3-S8BrI@1.asc
44z3	S9	S	9	Serpentine	Dark					N												10/16/19	44Z3-S9@1.asc	355.939	11.8149	382.782	8.30105	14.971	1.31245	463.68	48.8369	498.653	50.961															02/18/20	44Z3-S9BrI@1.asc
44z3	S10	S	10	Serpentine	Dark																	10/16/19	44Z3-S10@1.asc	254.435	2.61377	466.608	4.7157	13.4476	1.22021	368.999	38.3075	676.716	70.1851															02/18/20	44Z3-S10BrI@1.asc
44z3	S11	S	11	Serpentine	Bright					Y	42.1128	0.156408	2.27627	34.8443	-0.0239766	0.0645638	-0.00295165	-0.40943	-0.0185556	36.7073	78.9848	10/16/19	44Z3-S11@1.asc	227.139	8.1875	475.849	7.73929	12.3068	1.07181	359.947	38.0665	754.087	75.9048															02/19/20	44Z3-S11BrI@1.asc
44z3	S12	S	12	Serpentine	Dark					Y	41.2037	0.137297	3.06964	33.5649	-0.0183988	0.0826311	-0.00289246	-0.414022	-0.0717071	35.8625	77.5325	10/16/19	44Z3-S12@1.asc	391.128	12.6947	720.116	25.381	14.4159	1.25548	529.143	55.1472	974.227	102.332															02/19/20	44Z3-S12BrI@1.asc
44z3	S13	S	13	Serpentine	Dark					Y	43.4175	0.163574	2.20071	33.6468	-0.012068	0.0986282	-0.00502081	-0.404038	-0.0607539	36.8968	79.0231	10/16/19	44Z3-S13@1.asc	443.266	16.7078	556.708	11.4075	14.6705	1.26063	589.27	62.3012	740.087	74.5973															02/19/20	44Z3-S13BrI@1.asc
44z3	S14	S	14	Serpentine	Dark	High Cl				Y	39.3337	0.150456	2.80203	31.8545	-0.0236873	0.204288	-0.0109709	-0.428931	-0.0423723	34.1094	73.793	10/16/19	44Z3-S14@1.asc	171.292	3.90491	1853.93	106.661	16.9451	1.48224	197.146	20.22	2133.77	246.005															02/19/20	44Z3-S14BrI@1.asc
44z3	S15	S	15	Serpentine	Dark	High Cl				Y	40.2678	0.1548	2.52316	31.4842	-0.0317305	0.252258	-0.00904547	-0.411675	-0.0548381	34.3875	74.118	10/16/19	44Z3-S15@1.asc	234.036	4.56154	3190.39	94.3081	17.8959	1.5638	255.048	25.9757	3476.87	362.148															02/19/20	44Z3-S15BrI@1.asc
44z3	S16-1	S	16	Serpentine	Dark	Mesh core																10/16/19	44Z3-S16@1.asc	250.323	10.3897	466.905	12.6426	13.732	1.212	355.517	38.7262	663.121	69.1006															02/19/20	44Z3-S16-1BrI@1.asc
44z3	S16-2	S	16	Serpentine	Dark	Mesh rim																10/16/19	44Z3-S16@2.asc	301.334	6.00367	364.861	4.28631	13.2618	1.16609	443.139	45.4633	536.566	54.3208															02/19/20	44Z3-S16-2BrI@1.asc
44z3	S17	S	17	Serpentine	Yellow					Y	40.3604	0.286293	1.94173	36.2367	-0.0268144	0.129903	-0.00909931	-0.419594	-0.055574	36.2825	78.4146	10/16/19	44Z3-S17@1.asc	100.321	1.86289	974.839	23.9959	12.6151	1.15859	155.094	16.4112	1507.09	161.198															02/19/20	44Z3-S17BrI@1.asc
44z3	S18	S	18	Serpentine	Bright	High Al				Y	37.8318	0.629147	4.00695	29.0171	-0.0226082	0.308964	-0.00519625	-0.458184	0.223404	32.7308	71.4616	10/16/19	44Z3-S18@1.asc	545.168	10.2656	1031.61	20.05	15.426	1.32575	689.241	69.0834	1304.25	130.764															02/19/20	44Z3-S18BrI@1ais.asc
44z3	S19	S	19	Serpentine	Dark					Y	46.948	0.127212	2.59689	32.3138	-0.0213191	0.0338228	-0.0056432	-0.40168	-0.051989	38.3342	81.5315	10/16/19	44Z3-S19@1.asc	225.438	3.78014	328.512	4.63638	15.723	1.45661	279.632	29.6969	407.488	43.084															02/19/20	44Z3-S19BrI@1.asc
44z3	S20	S	20	Serpentine	Dark					Y	43.6561	0.15993	2.27324	34.505	-0.002811	0.0472409	-0.0151626	-0.416098	-0.0220493	37.4006	80.1748	10/16/19	44Z3-S20@1.asc	249.066	3.97912	439.148	13.6543	15.0626	1.30074	322.485	32.4443	568.604	59.1346															02/19/20	44Z3-S20BrI@1.asc
44z3	S21	S	21	Serpentine	Dark					Y	41.3883	0.119228	2.30945	36.7146	-0.0167493	0.0551751	-0.0112139	-0.411679	0.0179431	37.0675	80.1526	10/16/19	44Z3-S21@1.asc	171.834	2.61946	636.69	12.4673	12.6005	1.13742	265.961	27.6315	985.463	103.015															02/19/20	44Z3-S21BrI@1ais.asc
44z3	S22	S	22	Serpentine	Dark	High Al				Y	39.3984	0.625864	4.24324	30.4469	-0.0329398	0.230042	-0.00711237	-0.44825	0.3824	34.2511	74.7867	10/16/19	44Z3-S22@1.asc	215.393	10.1529	460.233	17.8935	13.3772	1.23682	314.022	36.069	670.981	74.9141															02/19/20	44Z3-S22BrI@1ais.asc
44z3	C1	C	1	Carbonate						Y												10/16/19	44Z3-C1@1.asc	156.691	12.3643	151.823	7.00169	7.84118	0.65641	29.9644	3.74084	29.0337	3.10926
44z3	C2	C	2	Carbonate						Y												10/16/19	44Z3-C2@1.asc	47.9409	0.729431	154.608	3.03747	1.96613	0.165284	36.5625	3.59295	117.914	11.6692
44z3	C3	C	3	Carbonate																		10/16/19	44Z3-C3@1.asc	539.686	17.1366	605.447	14.3051	19.5454	1.68769	41.4035	4.27569	46.449	4.69043
44z3	C4	C	4	Carbonate																		10/16/19	44Z3-C4@1.asc	19.6379	2.85565	42.0791	2.30308	0.773495	0.0907129	38.0697	7.35342	81.5746	11.2862
44z3	C5	C	5	Carbonate						Y												10/16/19	44Z3-C5@1.asc	20.4861	1.31709	64.2569	1.90895	2.3524	0.20359	13.0584	1.54727	40.9595	4.25097
44z3	C6	C	6	Carbonate						Y												10/16/19	44Z3-C6@1.asc	13.9962	0.903934	8.28251	0.577042	0.00243553	0.00168059	8617.01	5986.15	5099.35	3544.9
44z3	C7	C	7	Carbonate						Y												10/16/19	44Z3-C7@1.asc	45.722	0.68627	77.1503	1.93439	4.00551	0.439316	17.1163	2.07228	28.8819	3.54249
44z3	C8-1	C	8	Carbonate						Y												10/16/19	44Z3-C8@1.asc	43.2617	1.35979	167.275	4.12487	2.00495	0.171334	32.355	3.31214	125.105	12.5617
44z3	C8-2	C	8	Carbonate						Y												10/16/19	44Z3-C8@2.asc	307.732	8.3521	377.421	4.43417	16.8975	1.45705	27.3081	2.80567	33.4927	3.33916
44z3	C9	C	9	Carbonate						Y												10/16/19	44Z3-C9@1.asc	5.26711	0.117191	72.1252	2.79933	0.619091	0.0567469	12.7573	1.35612	174.694	19.3697
44z3	C10	C	10	Carbonate						Y												10/16/19	44Z3-C10@1.asc	6.89868	0.713742	59.8989	1.7763	1.72952	0.145984	5.9811	0.839659	51.9324	5.15831
44z3	C11	C	11	Carbonate						Y												10/16/19	44Z3-C11@1.asc	34.4832	2.35671	150.385	9.75418	3.16841	0.265903	16.3195	1.93151	71.1721	8.27767
44z3	C12	C	12	Carbonate																		10/16/19	44Z3-C12@1.asc	26.3037	1.88693	397.723	10.3403	1.43589	0.120411	27.4687	3.30753	415.342	41.5575
44z3	C13	C	13	Carbonate																		10/16/19	44Z3-C13@1.asc	11.2105	0.276444	115.037	4.23314	1.0947	0.0940331	15.3559	1.5319	157.576	16.285
44z3	C14	C	14	Carbonate																		10/16/19	44Z3-C14@1.asc	1.86052	0.0607614	87.9396	7.16897	0.354893	0.0442451	7.86103	1.06531	371.564	57.4747
44z3	C15	C	15	Carbonate																		10/16/19	44Z3-C15@1.asc	2.66337	0.0671026	103.17	4.2102	0.241683	0.0222121	16.5244	1.74076	640.105	70.4426
44z3	C16	C	16	Carbonate																		10/16/19	44Z3-C16@1.asc	44.2597	5.14562	341.555	49.7995	2.87027	0.391868	23.1221	4.29723	178.437	36.6836
44z3	C17	C	17	Carbonate						Y												10/16/19	44Z3-C17@1.asc	32.0989	7.68134	82.3517	7.68707	1.30986	0.285315	36.7458	12.0272	94.2744	22.8138
44z3	C18	C	18	Carbonate						Y												10/16/19	44Z3-C18@1.asc	38.4399	3.15688	63.0249	4.42298	1.14331	0.124991	50.4149	7.13364	82.6597	11.1468
44z3	C19	C	19	Carbonate						Y												10/16/19	44Z3-C19@1.asc	24.1296	2.58576	118.823	9.02854	2.44189	0.373822	14.8172	2.86235	72.9662	12.9687
44z3	V2	V	2	Carb vein	Carbonate					Y												10/16/19	44Z3-V2@1.asc	10.7549	1.24148	69.8104	2.72935	0.484651	0.0653981	33.275	6.13233	215.992	32.1456
44z3	V3-1	V	3	Carb vein	Carbonate					Y												10/16/19	44Z3-V3@1.asc	14.7249	0.612725	23.8637	0.821866	1.04517	0.0947638	21.1255	2.31957	34.2372	3.67042
44z3	V3-2	V	3	Carb vein	Carbonate					Y												10/17/19	44Z3-V3@2.asc	1.74534	0.0209291	42.9088	3.01543	0.250037	0.024639	10.4669	1.16032	257.329	33.6172
44z3	V1	HC	1	High Cl vein	High Cl					Y												10/16/19	44Z3-V1@1.asc	186.545	2.58985	1136.5	106.212	12.2513	1.20619	229.789	25.4696	1399.98	201.952															02/19/20	44Z3-V1BrI@1ais.asc
44z3	Mean	S		Serpentine																		n=	23	283.965	100.998	670.225	647.202	14.1475	1.503	391.34	129.963	883.245	696.038															n=	23
44z3	Mean	C		Carbonate																		n=	17	24.6271	15.994	123.864	101.772	1.6185	1.10713	528.326	2084.44	459.088	1206.63
44z3	Mean	V		Carb vein																		n=	3	9.07502	6.65082	45.5276	23.085	0.593285	0.408545	21.6224	11.4122	169.186	118.682
44z3	Mean	HC		High Cl vein																		n=	1	186.545	2.58985	1136.5	106.212	12.2513	1.20619	229.789	25.4696	1399.98	201.952															n=	1
44z3	NI-NG-MS	WR		Whole rock																						323.137	14.8995					323.137	14.8995
44z3	Pyrohydrolysis	WR		Whole rock																				53.2185	1.83783	142.893	32.485			53.2185	1.83783	142.893	32.485
44z4	C1	C	1	Carbonate	Ferro-magnesite	Vein centre	Smooth	No	Slight crack/vein	Y												10/17/19	44Z4-C1@1.asc	3.31896	0.111182	8.6637	0.603446	0.0334076	0.00951643	149.84	43.0312	391.212	114.557
44z4	C2	C	2	Carbonate	Ferro-magnesite	Vein centre	Smooth	Yes	Slight crack/vein	Y												10/17/19	44Z4-C2@1.asc	19.5344	0.481111	33.6387	0.920296	0.405725	0.0617062	72.6174	11.2474	125.073	19.2448
44z4	C3-1	C	3	Carbonate	Dolomite	Interstitial	Stepped	No		Y												10/17/19	44Z4-C3@1.asc	437.042	13.8333	11.1114	1.66803	0.10624	0.0159798	6204.5	956.964	157.774	33.4195
44z4	C3-2	C	3	Carbonate	Dolomite	Interstitial	Stepped	Yes	Large heterogeneity along grain boundary	Y												10/17/19	44Z4-C3@2.asc	301.736	11.9893	1108.52	117.212	1.33066	0.0534619	342.003	19.7741	1256.69	140.439
44z4	C4-1	C	4	Carbonate	Magnesite	Vein margin	Smooth	No		Y												10/17/19	44Z4-C4@1.asc	555.743	10.7349	13.663	1.23887	0.228804	0.0109391	3663.37	197.201	90.0818	9.13799
44z4	C4-2	C	4	Carbonate	Magnesite	Vein margin	Smooth	No		Y												10/17/19	44Z4-C4@2.asc	604.081	60.1621	77.0496	17.0507	0.203189	0.0169361	4484	586.601	572.037	135.019
44z4	C4-3	C	4	Carbonate	Magnesite	Vein margin	Smooth	Yes		Y												10/17/19	44Z4-C4@3.asc	542.488	50.1085	78.967	25.7729	0.669909	0.0968348	1221.36	210.347	177.822	63.4188
44z4	C4-4	C	4	Carbonate	Magnesite	Vein margin	Smooth	No	V small incl at bottom	Y												10/17/19	44Z4-C4@4.asc	418.905	33.477	47.3795	43.9175	0.1325	0.0401036	4768.37	1494.24	539.422	525.918
44z4	C5	C	5	Carbonate	Magnesite	Vein margin	Smooth	No		Y												10/17/19	44Z4-C5@1.asc	43.6576	2.09874	46.0232	3.15855	0.65088	0.0809198	101.165	13.5612	106.667	15.052
44z4	C6	C	6	Carbonate	Magnesite	Interstitial	Smooth	Yes		Y												10/17/19	44Z4-C6@1.asc	282.239	17.5408	2332.44	152.622	2.3293	0.160904	182.752	17.1416	1510.57	141.391
44z4	C7-1	C	7	Carbonate	Dolomite	Interstitial	Stepped	No		Y												10/17/19	44Z4-C7@1.asc	180.862	8.66348	1.37283	0.0563749	0.0113539	0.00168557	24025.6	3728.38	182.401	27.6732
44z4	C7-2	C	7	Carbonate	Dolomite	Interstitial	Stepped	No		Y												10/17/19	44Z4-C7@2.asc	262.971	12.3512	254.388	37.4192	0.241694	0.0441232	1641.01	308.082	1587.76	369.716
44z4	C7-3	C	7	Carbonate	Dolomite	Interstitial	Stepped	No		Y												10/17/19	44Z4-C7@3.asc	214.499	12.3824	3.52159	0.241051	0.0804543	0.00573376	4021.12	365.236	66.0305	6.31514
44z4	C7-4	C	7	Carbonate	Dolomite	Interstitial	Stepped	No		Y												10/17/19	44Z4-C7@4.asc	237.522	13.5375	2.45292	0.449525	0.0133881	0.00292107	26758.1	6026.11	276.389	78.4663
44z4	C8	C	8	Carbonate	Magnesite	Vein margin	Smooth	Yes	Big inclusion with onionshell morphology at bottom	Y												10/17/19	44Z4-C8@1.asc	241.183	22.8338	91.018	22.0509	1.81402	0.501382	200.529	58.6651	75.6905	27.7962
44z4	C9	C	9	Carbonate	Ferro-magnesite	Vein margin	Smooth	Yes		Y												10/17/19	44Z4-C9@1.asc	12.0078	0.827467	26.7747	2.08646	0.412627	0.0650631	43.8911	7.58342	97.8863	17.1567
44z4	C10	C	10	Carbonate	Ferro-magnesite	Interstitial	Smooth	No	Near a whole load of mess	Y												10/17/19	44Z4-C10@1.asc	354.553	25.62	5.31872	0.174107	0.125264	0.00690269	4269.01	392.887	64.0526	3.98162
44z4	C11	C	11	Carbonate	Dolomite	Interstitial				N												10/17/19	44Z4-C11@1.asc	211.762	5.37815	22.4557	4.07044	0.100614	0.0233875	3174.39	741.894	336.684	98.9516
44z4	C12	C	12	Carbonate	Dolomite	Interstitial				N												10/17/19	44Z4-C12@1.asc	259.78	11.3313	0.760879	0.0209507	0.000141383	5.07178e-05	2.77128e+06	1.00167e+06	8118.48	2916.38
44z4	C13	C	13	Carbonate	Dolomite	Interstitial				N												10/17/19	44Z4-C13@1.asc	667.673	26.2659	1.96889	0.260376	0.00656514	0.000753535	153388	18650.7	452.411	78.7114
44z4	C14	C	14	Carbonate	Dolomite	Interstitial	Stepped	No		Y												10/17/19	44Z4-C14@1.asc	215.892	6.78417	1.29911	0.178642	0.00206402	0.000239132	157758	18913.7	949.482	169.422
44z4	C15	C	15	Carbonate	Magnesite	Vein margin	Smooth	No		Y												10/17/19	44Z4-C15@1.asc	9.97109	0.695229	38.0344	2.52104	0.0809132	0.0126221	185.864	31.8845	709.109	119.721
44z4	C16	C	16	Carbonate	Ferro-magnesite	Vein centre	Smooth	No		Y												10/17/19	44Z4-C16@1.asc	15.7825	1.34289	95.8684	19.8518	0.0431679	0.00548254	551.423	84.6221	3350.19	811.922
44z4	C17	C	17	Carbonate	Magnesite	Interstitial	Smooth	No		Y												10/17/19	44Z4-C17@1.asc	637.184	33.1727	9.66061	0.426169	0.313792	0.0191597	3062.63	249.98	46.4427	3.42609
44z4	C18	C	18	Carbonate	Magnesite	Vein margin	Smooth	No		Y												10/17/19	44Z4-C18@1.asc	4.24498	0.481091	16.4469	0.796839	0.144816	0.0436163	44.2108	14.2446	171.325	52.2072
44z4	C19	C	19	Carbonate	Magnesite	Vein centre	Smooth	No		Y												10/17/19	44Z4-C19@1.asc	31.3783	3.64997	16.9979	2.19109	0.0861984	0.0106195	549.037	93.4421	297.475	52.8762
44z4	C20	C	20	Carbonate	Magnesite	Vein margin	Smooth	No		Y												10/17/19	44Z4-C20@1.asc	823.807	26.1624	7.61035	0.203752	0.257347	0.00916052	4828.12	242.169	44.6109	1.87586
44z4	C21	C	21	Carbonate	Ferro-magnesite	Vein margin	Smooth	No		Y												10/17/19	44Z4-C21@1.asc	22.4344	1.12118	20.9612	7.33335	0.0424784	0.00409204	796.559	87.0355	744.394	269.819
44z4	C22	C	22	Carbonate	Magnesite	Vein centre	Smooth	No	Through at bottom	Y												10/17/19	44Z4-C22@1.asc	11.812	0.536824	50.4796	3.21481	0.469419	0.259895	37.9521	21.0821	162.222	90.3373
44z4	C23	C	23	Carbonate	Ferro-magnesite	Vein margin	Smooth	No		Y												10/17/19	44Z4-C23@1.asc	38.1559	7.18566	43.9045	3.2961	0.233278	0.0494525	246.694	70.0508	283.917	63.7053
44z4	C24	C	24	Carbonate	Magnesite	Vein margin	Smooth	No		Y												10/17/19	44Z4-C24@1.asc	5.50654	0.227252	5.17048	0.249646	0.0357669	0.00373835	232.204	26.3443	218.075	24.9063
44z4	C25	C	25	Carbonate	Ferro-magnesite	Vein margin	Smooth	No		Y												10/17/19	44Z4-C25@1.asc	5.95763	0.531349	11.0647	0.325085	0.019076	0.00377496	471.039	102.508	874.994	174.587
44z4	C26	C	26	Carbonate	Magnesite	Vein centre	Smooth	Yes		Y												10/17/19	44Z4-C26@1.asc	41.5918	6.01786	39.6425	1.88521	0.473351	0.0611745	132.524	25.7731	126.338	17.273
44z4	C27	C	27	Carbonate	Ferro-magnesite	Vein margin	Smooth	Yes	Veinlet?	Y												10/17/19	44Z4-C27@1.asc	30.4414	5.09322	55.6589	3.65497	0.203081	0.0148496	226.082	41.4216	413.448	40.1503
44z4	C28	C	28	Carbonate	Dolomite	Interstitial	Stepped	No		Y												10/17/19	44Z4-C28@1.asc	251.23	3.47815	12.6929	2.27456	0.251465	0.0185979	1506.84	115.255	76.1444	14.709
44z4	C29	C	29	Carbonate	Dolomite	Interstitial	Stepped	No		Y												10/17/19	44Z4-C29@1.asc	66.0762	6.81072	105.669	7.17105	0.38854	0.0147365	256.496	28.4514	410.269	31.324
44z4	C30	C	30	Carbonate	Magnesite	Vein centre	Stepped	No		Y												10/17/19	44Z4-C30@1.asc	14.1309	1.38431	64.3771	3.5733	0.124677	0.00825151	170.944	20.3939	778.931	66.3738
44z4	Mean	C		Carbonate																		n=	35	214.091	235.408	37.7734	48.1847	0.240177	0.328472	90872.2	467813	659.293	1432.03
44z4	Mean	C		Magnesite																		n=	24	186.995	262.238	37.6822	28.057	0.300154	0.374416	1271.23	1765.35	435.892	672.885
44z4	Mean	C		Dolomite	Dolomite	Dolomite																n=	11	273.21	156.979	37.9722	77.9961	0.10932	0.130151	286365	826301	1146.71	2355.82
44z4	Mean	HC		High Cl silicate?																		n=	2	291.987	13.7861	1720.48	865.447	1.82998	0.706146	262.378	112.608	1383.63	179.516
44z4	NI-NG-MS	WR		Whole rock																						16.4267	0.757309					16.4267	0.757309
44z4	Pyrohydrolysis	WR		Whole rock																				35.902	1.30724	15.4635	3.07698			35.902	1.30724	15.4635	3.07698
45z1	C1	C	1	Carbonate	Magnesite	Vein centre				Y												10/16/19	45Z1-C1@1.asc	11.3627	0.505782	19.0503	1.15904	0.279764	0.0257903	60.9021	6.61714	102.107	11.8674
45z1	C1	C	1	Carbonate	Magnesite	Vein centre				Y												10/16/19	45Z1-C1@2.asc	37.9917	1.56871	25.0208	2.04159	0.365153	0.0747157	156.011	33.1208	102.748	22.9765
45z1	C2	C	2	Carbonate	Dolomite	Interstitial				Y												10/16/19	45Z1-C2@1.asc	17.6494	2.0173	41.9163	5.35401	0.00571108	0.000955388	4633.96	959.518	11005.5	2363.2
45z1	C3	C	3	Carbonate	Magnesite	Interstitial				Y												10/16/19	45Z1-C3@11.asc	226.528	13.1422	10.8746	0.924316	0.238946	0.025003	1421.56	179.864	68.2434	9.61487
45z1	C4	C	4	Carbonate	Dolomite	Interstitial				Y												10/16/19	45Z1-C4@1.asc	95.8637	3.26836	5.18418	1.64191	0.979204	0.103483	146.799	17.4079	7.93877	2.67091
45z1	C5	C	5	Carbonate	Magnesite	Interstitial				Y												10/16/19	45Z1-C5@1.asc	114.694	4.89056	42.174	1.57236	0.306808	0.026865	560.552	58.7792	206.122	21.1714
45z1	C6	C	6	Carbonate	Magnesite	Interstitial				Y												10/16/19	45Z1-C6@1.asc	12.1445	0.68047	19.9551	0.848458	0.0367349	0.00543677	495.726	80.905	814.556	129.529
45z1	C7	C	7	Carbonate	Dolomite	Interstitial				Y												10/16/19	45Z1-C7@1.asc	310.541	14.1174	1.26085	0.0350626	0.000140208	4.50483e-05	3.32114e+06	1.08739e+06	13484.5	4387.97
45z1	C8	C	8	Carbonate	Magnesite	Interstitial				Y												10/16/19	45Z1-C8@1.asc	29.992	1.97167	81.7421	7.85679	0.348421	0.0318974	129.075	15.378	351.794	48.6107
45z1	C9	C	9	Carbonate	Dolomite	Interstitial				Y												10/16/19	45Z1-C9@1.asc	248.62	6.71497	75.9637	3.10074	0.487949	0.0418546	764.016	77.0215	233.441	24.5748
45z1	C10	C	10	Carbonate	Dolomite	Interstitial				Y												10/16/19	45Z1-C10@1.asc	87.6984	4.01383	1.13225	0.0306712	0.00156722	0.000387099	83908	21406	1083.32	273.427
45z1	C11	C	11	Carbonate	Magnesite	Interstitial				Y												10/16/19	45Z1-C11@1.asc	8.97066	0.557785	6.21843	0.520507	0.0443199	0.00804992	303.506	59.2779	210.392	42.7405
45z1	C12	C	12	Carbonate	Dolomite	Interstitial				Y												10/16/19	45Z1-C12@1.asc	31.204	1.45318	159.914	7.69795	0.322417	0.0280095	145.122	15.5794	743.728	80.2943
45z1	C13	C	13	Carbonate	Magnesite	Interstitial				Y												10/16/19	45Z1-C13@1.asc	5.63593	0.321382	29.6751	1.57582	0.0637253	0.00595594	132.616	15.3682	698.276	79.5544
45z1	C14	C	14	Carbonate	Dolomite	Interstitial				Y												10/16/19	45Z1-C14@1.asc	610.114	30.4234	1.53347	0.101542	0.0208588	0.00353705	43859.4	7994	110.238	20.6533
45z1	C15	C	15	Carbonate	Dolomite	Interstitial				Y												10/16/19	45Z1-C15@1.asc	86.6025	3.40985	1.22841	0.0405943	0.0058956	0.000827141	22026.4	3349.27	312.437	47.0169
45z1	C16	C	16	Carbonate	Magnesite	Interstitial				Y												10/16/19	45Z1-C16@1.asc	9.64715	1.0022	43.0713	4.17549	0.156907	0.0180362	92.193	14.5751	411.615	63.2094
45z1	Mean	C		Carbonate																		n=	17	114.427	158.283	33.2891	41.1058	0.21556	0.253438	204704	803394	1761.59	3981.58
45z1	Mean	C		Magnesite																		n=	9	50.7741	74.2399	30.8647	22.8217	0.204531	0.132158	372.46	432.314	329.539	269.096
45z1	Mean	C		Dolomite																		n=	8	186.037	199.741	36.0166	57.0162	0.227968	0.355696	434578	1.16671e+06	3372.65	5527.18
45z1	NI-NG-MS	WR		Whole rock																						22.0601	0.692488					22.0601	0.692488
45z1	Pyrohydrolysis	WR		Whole rock																				36.5254	1.40516	13.0763	4.70271			36.5254	1.40516	13.0763	4.70271
All	Mean	C		Serpentinite																		n=	95	172.04	115.819	614.08	558.716	11.9972	1.76902	256.937	161.052	1151.54	1051.03															n=	84
All	Mean	S		Carbonate																		n=	106	116.624	173.844	121.358	133.415	1.47154	2.69359	62930.7	418041	625.22	1897.16
[truncated: 18 more columns]
