# Supplementary material for: Carbonated mantle peridotites represent a hidden sink for subducted CO2
Source: Nat Commun. 2026 Feb 27;17:3297. doi: 10.1038/s41467-026-68646-3 (PMC13065980; doi:10.1038/s41467-026-68646-3)
Supplement: Supplementary file 8 — Supplementary Data 6 [file 41467_2026_68646_MOESM8_ESM.xlsx]

## Sheet: Supplementary Data 6
Supplementary Data 6 - major elements, loss on ignition, and total carbon determined by X-ray fluorescence spectroscopy (XRF) and element analyser
XRF																									LOI		Element analyser				Totals
Sample	Lithology	SiO2	TiO2	Al2O3	Fe2O3	Mn3O4	MgO	CaO	Na2O	K2O	P2O5	SO3	V2O5	Cr2O3	SrO	ZrO2	BaO	NiO	CuO	ZnO	PbO	HfO2	Total		LOI		TC	CO2	H2O a		Total + CO2	Total + LOI
		wt%	wt%	wt%	wt%	wt%	wt%	wt%	wt%	wt%	wt%	wt%	wt%	wt%	wt%	wt%	wt%	wt%	wt%	wt%	wt%	wt%	wt%		wt%		wt%	wt%	wt%		wt%	wt%
BT1b 30z2 49/54	Listvenite	73.336	0.015	0.314	3.542	0.092	8.258	2.154	0.016	0.027	0	-0.006	0.032	0.383	0.013	0	-0.004	0.108	-0.001	0.006	0.006	0.001	88.292		11.7274		2.9395	10.7782	0.949242		99.0702	100.019
BT1b 36z4 36/41	Listvenite	37.626	0.007	0.204	6.808	0.053	22.235	3.784	0.012	0.021	-0.001	-0.004	0.026	0.303	0.008	-0.001	-0.006	0.2	0.002	0.036	0.007	-0.003	71.317		29.2206		8.50528	31.186	0		102.503	100.538
BT1b 43z4 26/31	Ophicarbonate	32.251	0.007	0.257	6.065	0.231	37.204	3.08	-0.002	0	0	0.031	0.028	0.228	0.015	0	-0.006	0.263	0.001	0.007	0.004	0.002	79.666		21.3792		3.38592	12.415	8.96416		92.081	101.045
BT1b 44z1 62/67	Ophicarbonate	35.903	0.005	0.593	5.459	0.076	37.136	2.321	-0.002	0	-0.001	0.022	0.031	0.34	0.025	-0.002	-0.009	0.305	0.001	0.006	0.006	0	82.215		18.9823		1.92775	7.06843	11.9138		89.2834	101.197
BT1b 44z2 40/45	Ophicarbonate	27.891	0.003	0.159	7.553	0.1	37.867	0.765	-0.014	-0.001	0	0.014	0.024	0.349	0.008	-0.001	-0.01	0.282	0	0.004	0.005	0.001	74.999		26.0013		5.07441	18.6062	7.3951		93.6052	101
BT1b 44z4 69/75	Listvenite	11.751	0.008	0.339	6.088	0.253	35.871	3.48	0.01	0.004	0	0.004	0.024	0.26	0.012	-0.002	-0.007	0.195	-0.002	0.013	0.009	0.001	58.311		42.9067		11.9905	43.9652	0		102.276	101.218
BT1b 45z1 31/34	Listvenite	13.863	0.004	0.387	7.026	0.071	31.629	6.339	0.003	0.003	-0.001	-0.006	0.026	0.312	0.004	-0.002	-0.002	0.271	-0.001	0.015	0.013	0	59.954		41.0751		11.8652	43.5058	0		103.46	101.029
BT1b 56z4 5/10	Listvenite	27.18	0.035	1.364	6.075	0.09	29.021	0.872	0.004	0.23	-0.003	-0.006	0.029	0.282	0.007	-0.001	-0.008	0.19	-0.001	0.012	0.005	-0.001	65.376		36.0878		10.1472	37.2065	0		102.582	101.464
BT1b 60z3 25/29	Listvenite	25.921	0.063	2.208	4.827	0.055	30.346	0.668	0.021	0.488	0.001	-0.005	0.029	0.355	0	-0.001	-0.007	0.111	0	0.008	0.005	0	65.093		35.7942		9.98725	36.6199	0		101.713	100.887
BT1b 64z2 66/71	Listvenite	39.581	0.016	1.076	4.136	0.073	23.708	1.943	0.016	0.198	0	-0.004	0.029	0.297	0.008	-0.001	-0.005	0.136	-0.001	0.042	0.006	0	71.254		29.27		8.24892	30.246	0		101.5	100.524
BT1b 99z1 8/16	Metamorphic	43.758	3.005	16.5	14.822	0.251	2.885	13.709	1.941	0.088	0.446	0.002	0.107	0.008	0.071	0.028	0.001	0.009	0.004	0.016	0.007	0.005	97.663		2.86787		0.0927034	0.339913	2.52796		98.0029	100.531
BT1b 113z1 57/65	Metamorphic	49.876	2.122	19.499	7.652	0.116	3.54	8.045	4.41	1.779	0.282	-0.004	0.08	0.011	0.036	0.02	0.042	0.009	0	0.012	0.006	0	97.533		2.77166		0.125338	0.459574	2.31208		97.9926	100.305
BT1b 125z2 58/66	Metamorphic	45.912	1.424	16.046	11.868	0.17	9.518	6.487	3.207	0.973	0.153	-0.002	0.073	0.036	0.035	0.01	0.014	0.019	0.002	0.011	0.006	0.004	95.966		4.16169		0.127328	0.466871	3.69482		96.4329	100.128
Mean ophicarbonate	Ophicarbonate	32.015	0.005	0.336333	6.359	0.135667	37.4023	2.05533	-0.006	-0.000333333	-0.000333333	0.0223333	0.0276667	0.305667	0.016	-0.001	-0.00833333	0.283333	0.000666667	0.00566667	0.005	0.001	78.96		22.1209		3.4627	12.6966	9.42436		91.6566	101.081
SD	Ophicarbonate	4.01121	0.002	0.227617	1.07751	0.0834286	0.403847	1.18014	0.0069282	0.00057735	0.00057735	0.0085049	0.00351188	0.0674117	0.008544	0.001	0.00208167	0.0210317	0.00057735	0.00152753	0.001	0.001	3.65944		3.56781		1.57473	5.77403	2.29425		2.19192	0.103229
Mean listvenite	Listvenite	32.7511	0.0211429	0.841714	5.50029	0.0981429	25.8669	2.74857	0.0117143	0.138714	-0.000571429	-0.00385714	0.0278571	0.313143	0.00742857	-0.00114286	-0.00557143	0.173	-0.000571429	0.0188571	0.00728571	-0.000285714	68.5139		32.2974		9.0977	33.3582	0.135606		101.872	100.811
SD	Listvenite	20.7886	0.0211142	0.745996	1.34555	0.0699439	9.0482	1.97277	0.00660087	0.181085	0.00127242	0.00357904	0.00267261	0.0424084	0.00446681	0.000690066	0.0020702	0.058515	0.00127242	0.0141942	0.00287021	0.00138013	10.0454		10.4718		3.07991	11.293	0.35878		1.39053	0.48796
Mean metamorphic	Metamorphic	46.5153	2.18367	17.3483	11.4473	0.179	5.31433	9.41367	3.186	0.946667	0.293667	-0.00133333	0.0866667	0.0183333	0.0473333	0.0193333	0.019	0.0123333	0.002	0.013	0.00633333	0.003	97.054		3.26707		0.115123	0.422119	2.84495		97.4761	100.321
SD	Metamorphic	3.1033	0.792302	1.87631	3.60346	0.0679485	3.65518	3.80056	1.23463	0.845808	0.146848	0.00305505	0.0179536	0.0153731	0.020502	0.0090185	0.0209523	0.0057735	0.002	0.00264575	0.00057735	0.00264575	0.944475		0.776252		0.0194418	0.0712866	0.743877		0.903494	0.202093
a H2O calculated by difference LOI minus CO2; assumed to be zero if LOI < CO2
