# Supplementary material for: Carbonated mantle peridotites represent a hidden sink for subducted CO2
Source: Nat Commun. 2026 Feb 27;17:3297. doi: 10.1038/s41467-026-68646-3 (PMC13065980; doi:10.1038/s41467-026-68646-3)
Supplement: Supplementary file 9 — Supplementary Data 7 [file 41467_2026_68646_MOESM9_ESM.xlsx]

## Sheet: Supplementary Data 7
Supplementary Data 7 - bulk mineralogy determined by powder X-ray diffraction (XRD)
Sample	Lithology	Depth	Quartz	Magnesite	Dolomite	Calcite	Fuchsite*	Magnetite		Lizardite	Talc	Hydrotalcite	Nontronite		Clinochlore	Plagioclase	K-feldspars	Clinozoisite	Muscovite	Hornblende
		m	wt%	wt%	wt%	wt%	wt%	wt%		wt%	wt%	wt%	wt%		wt%	wt%	wt%	wt%	wt%	wt%
30z2	Listvenite	63.005	31.664	45.125	22.596	0	0	0.616		0	0	0	0		0	0	0	0	0	0
36z4	Listvenite	75.5	39.649	45.608	13.682	0	0	1.061		0	0	0	0		0	0	0	0	0	0
43z4	Ophicarbonate	96.445	2.714	28.947	27.673	0	0	4.685		35.981	0	0	0		0	0	0	0	0	0
44z1	Ophicarbonate	97.77	0	19.944	19.285	0	0	0		60.771	0	0	0		0	0	0	0	0	0
44z2	Ophicarbonate	98.25	3.173	29.226	8.206	0	0	0		13.063	46.331	0	0		0	0	0	0	0	0
44z3	Ophicarbonate	99.22	1.582	26.658	4.26	0	0	0		6.983	60.517	0	0		0	0	0	0	0	0
44z4	Listvenite	100.105	2.755	66.96	18.101	0.146	0	0		0	5.958	0.903	5.177		0	0	0	0	0	0
45z1	Listvenite	100.51	15.147	70.849	10.731	0.314	0	0.424		0	0	0	2.534		0	0	0	0	0	0
56z4	Listvenite	133.205	30.814	65.704	2.644	0	0	0		0	0	0	0		0.838	0	0	0	0	0
60z3	Listvenite	141.61	17.161	47.027	4.678	1.475	28.116	1.543		0	0	0	0		0	0	0	0	0	0
64z2	Listvenite	153.53	30.519	61.764	4.781	0	2.082	0.855		0	0	0	0		0	0	0	0	0	0
80z1	Metamorphic	199.12	8.241	0	0	0	0	2.951		0	0	0	0		2.484	17.776	4.308	0	64.24	0
99z1	Metamorphic	240.38	13.918	0	0	0	0	0.276		0.381	0	0	0		11.932	28.299	0	44.671	0	0
113z1	Metamorphic	279.42	6.202	0	0	0.895	0	0		0	0	0	0		4.412	46.75	4.343	20.94	0	12.655
125z2	Metamorphic	296.745	0	0	0	0	0	0		0	0	0	0		22.677	32.242	4.804	0	8.174	32.102
Mean ophicarbonate	Ophicarbonate		1.86725	26.1937	14.856	0	0	1.17125		29.1995	26.712	0	0		0	0	0	0	0	0
SD	Ophicarbonate		1.41303	4.32242	10.6519	0	0	2.3425		24.4725	31.3834	0	0		0	0	0	0	0	0
Mean listvenite	Listvenite		19.2792	62.4608	8.187	0.387	6.0396	0.5644		0	1.1916	0.1806	1.5422		0.1676	0	0	0	0	0
SD	Listvenite		11.7686	9.21698	6.31265	0.62183	12.374	0.651712		0	2.6645	0.403834	2.30925		0.374765	0	0	0	0	0
Mean metamorphic	Metamorphic		7.09025	0	0	0.22375	0	0.80675		0.09525	0	0	0		10.3762	31.2668	3.36375	16.4028	18.1035	11.1892
SD	Metamorphic		5.74465	0	0	0.4475	0	1.43541		0.1905	0	0	0		9.15767	11.9929	2.25386	21.2742	30.9981	15.1645
*Tobelite (ammonium mica: (NH4,K)Al2(Si3Al)O10(OH)2 ) spectrum used to fit peaks for fuchsite (Cr mica: K(Al,Cr)2(AlSi3O10)(OH)2 ) as no reference spectrum was available
