# Supplementary material for: Carbonated mantle peridotites represent a hidden sink for subducted CO2
Source: Nat Commun. 2026 Feb 27;17:3297. doi: 10.1038/s41467-026-68646-3 (PMC13065980; doi:10.1038/s41467-026-68646-3)
Supplement: Supplementary file 10 — Supplementary Data 8 [file 41467_2026_68646_MOESM10_ESM.xlsx]

## Sheet: Supplementary Data 8
Supplementary Data 8 - fluid evolution and CO2 flux modelling calculations
Carbon source		Cle	XCO2	CO2	CO2/Cl		Prop ClPF	Prop CO2 PF	PropPF	CO2 fluid	XCO2 fluid	Cl fluid	CO2/Cl fluid		Approx. total CO2	Mass fluid total		Min fluid/rock f
		ppm		ppm	wt/wt		wt/wt	wt/wt	wt/wt	ppm	mol/mol	ppm	wt/wt		kg	kg		wt/wt
Cretaceous seawatera		19000		366.414	0.019285		-	-	-	-	-	-	-			-
Low salinity groundwaterd		25.56		154.14	6.03052		-	-	-	-	-	-	-			-
UHP carbonate dissolutionb	Max CO2	10	0.0125017	30000	3000		0.866561	4.17441e-05	0.00340628	29899.1	0.0124589	74.6853	400.334		1000000000000	3.34459e+13		11.3716
	1/2 Max	10	0.00619497	15000	1500		0.73312	3.5316e-05	0.0014437	14978.9	0.00618617	37.4159	400.334			6.67607e+13		22.6986
Carbonate decarbonation (fluxed)c	Max CO2	274.754	0.2	379310	1380.55		0.710028	3.42036e-05	0.0341977	366351	0.191373	915.114	400.334			2.72962e+12		0.928071
	1/2 Max	279.542	0.1	213592	764.078		0.476068	2.29332e-05	0.0131923	210779	0.0985495	526.508	400.334			4.7443e+12		1.61306
	Min	282.42	0.05	113990	403.617		0.00813371	3.91818e-07	0.000121878	113976	0.0500223	284.702	400.334			8.77379e+12		2.98309
Estimating CO2/Cl of fluid		Br/Cl	I/Cl			RCl (exp) g	0.0134911	g Cl/g CO2
	Initial fluid	0.003	0.0003125			RCl (I)	0.006429	g Cl/g CO2
	Expelled fluid	0.000308291	2.00809e-05			RCl (II)	0.0004737	g Cl/g CO2
	Fractionated endmember	0.00107	0.000101			RBr	1.982e-06	g Br/g CO2
						RI	1.291e-07	g I/g CO2
	Initial fluid CO2/Cl	394.116	406.552
	Mean	400.334
Estimating deep CO2 flux	Pore fluid flux @ 10km h	PF Cl i	PF Cl flux		Prop ClPF	Deep Cl flux	CO2/Cl	Deep CO2 flux
	g/yr	g/g	g/yr		g/g	g/yr	g/g	g/yr
	10000000000000	0.015	150000000000		0.710028	6.12594e+10	1380.55	8.45714e+13
	10000000000000	0.015	150000000000		0.476068	1.65081e+11	764.078	1.26135e+14
	10000000000000	0.011	110000000000		0.710028	4.49235e+10	1380.55	6.20191e+13
	10000000000000	0.011	110000000000		0.476068	1.21059e+11	764.078	9.24988e+13
a Wallman et al. 2001 - 100 ppm C
b Kelemen and Manning 2015 - CO2 solubility in fluids up to 3 wt% at UHP conditions
c Gorman et al. 2006 - XCO2 of fluids released from slab by decarbonation <0.2
d Paukert Vankeuren et al. 2019 - mean Cl and CO2 of low salinity Oman groundwater
e Cl concentration in decarbonation fluids assumed to derive from dehydration of clay with 20 ppm Cl and 7% H2O and carbonates with 100 ppm Cl and 44% CO2
f Min fluid/rock ratio to form listvenite if all CO2 in fluid is removed to form carbonate (assuming listvenite CO2 of 34 wt%; Godard et al. 2021)
gInitial rate of Cl loss calculated from exponential fit of Cl to CO2 data
hJarrard 2003
iBarnes et al. 2018 assuming some diagenetic dilution (i.e. salinity < seawater)
