# Supplementary material for: Carbonated mantle peridotites represent a hidden sink for subducted CO2
Source: Nat Commun. 2026 Feb 27;17:3297. doi: 10.1038/s41467-026-68646-3 (PMC13065980; doi:10.1038/s41467-026-68646-3)
Supplement: Supplementary file 11 — Supplementary Data 9 [file 41467_2026_68646_MOESM11_ESM.xlsx]

## Sheet: Supplementary Data 9
Supplementary Data 9 - secondary ionisation mass spectrometry (SIMS) data for glass and scapolite standards
F and Cl in natural glasses
Standard values																					Ion Yields				Relative (to O) Ion Yields		Relative (to Si) Ion Yields
STD ID	F	S	Cl	O	Si	SiO2	Date	Time	HVG1	FileName	18O (cps)	% Std Err	19F (cps)	% Std Err	30Si (cps)	% Std Err	35Cl (cps)	% Std Err	19F/18O	35Cl/18O	IY (Si)	IY(O)	IY(F)	IY(Cl)	RIY(F)	RIY(CL)	RIY(F)	RIY(CL)
T1G	321	2.6	113	45.8209	27.3883	58.6	10/14/19	08:12:00	5.5e-09	T1G@1.asc	851069	1.61514	204922	3.74426	979321	4.73932	71653	2.6292	0.240782	0.0841917	3.57569	1.85738	638.388	634.097	343.703	341.393	178.535	177.335
T1G	321	2.6	113	45.8209	27.3883	58.6	10/14/19	08:24:00	5.4e-09	T1G@2.asc	832391	1.63681	200482	3.64357	936022	4.27865	69604.9	2.5564	0.240851	0.0836204	3.4176	1.81662	624.555	615.972	343.8	339.076	182.747	180.235
T1G	321	2.6	113	45.8209	27.3883	58.6	10/14/19	08:35:00	5.4e-09	T1G@3.asc	813148	1.66066	193989	3.69917	923810	4.5414	67751.6	2.49013	0.238566	0.08332	3.37301	1.77462	604.328	599.571	340.538	337.858	179.166	177.755
T1G	321	2.6	113	45.8209	27.3883	58.6	10/14/19	10:57:00	5.6e-09	T1G@4.asc	645568	0.908322	155320	2.66384	673411	4.93353	52819.3	1.61269	0.240594	0.0818183	2.45876	1.4089	483.862	467.428	343.433	331.769	196.791	190.107
T1G	321	2.6	113	45.8209	27.3883	58.6	10/14/19	11:08:00	5.5e-09	T1G@5.asc	644520	0.87324	154626	2.49494	671873	4.57896	52620.5	1.62504	0.239909	0.0816429	2.45314	1.40661	481.702	465.668	342.456	331.058	196.361	189.825
T1G	321	2.6	113	45.8209	27.3883	58.6	10/14/19	11:20:00	5.7e-09	T1G@6.asc	636419	0.93222	152140	2.50919	655672	4.50617	51660.5	1.57911	0.239057	0.0811737	2.39399	1.38893	473.957	457.172	341.239	329.155	197.978	190.967
T1G	321	2.6	113	45.8209	27.3883	58.6	10/14/19	11:36:00	5.6e-09	T1G@7.asc	650584	0.992362	155449	2.82306	668536	4.57532	52579.8	1.78333	0.238938	0.0808193	2.44096	1.41984	484.265	465.308	341.07	327.718	198.392	190.625
T1G	321	2.6	113	45.8209	27.3883	58.6	10/14/19	11:48:00	5.7e-09	T1G@8.asc	632167	0.741112	151514	2.24603	645023	4.52148	51217.7	1.43161	0.239674	0.0810192	2.35511	1.37965	472.007	453.254	342.121	328.528	200.419	192.456
T1G	321	2.6	113	45.8209	27.3883	58.6	10/14/19	11:59:00	5.7e-09	T1G@9.asc	616678	0.640558	147696	2.10744	633678	4.91936	50117.8	1.2055	0.239503	0.0812706	2.31368	1.34585	460.113	443.52	341.876	329.548	198.866	191.694
T1G	321	2.6	113	45.8209	27.3883	58.6	10/14/19	13:04:00	5.7e-09	T1G@10.asc	593566	1.30194	144456	3.04525	595820	3.95236	48493.7	2.06617	0.243371	0.081699	2.17545	1.2954	450.02	429.148	347.397	331.285	206.863	197.268
T1G	321	2.6	113	45.8209	27.3883	58.6	10/14/19	13:15:00	5.7e-09	T1G@11.asc	576680	0.625811	140454	1.96911	586349	4.82779	47541.9	1.16139	0.243556	0.0824407	2.14088	1.25855	437.55	420.725	347.661	334.293	204.379	196.52
T1G	321	2.6	113	45.8209	27.3883	58.6	10/14/19	13:27:00	5.7e-09	T1G@12.asc	566086	0.593417	137647	1.85876	580649	4.9737	46633.1	1.06758	0.243156	0.0823781	2.12006	1.23543	428.807	412.682	347.09	334.039	202.261	194.656
																				Mean	2.60153	1.46565	503.296	488.712	343.532	332.976	195.23	189.12
																				SD	0.530056	0.220209	74.3341	79.4289	2.53941	4.43672	9.64121	6.89974
																				RSD	0.203748	0.150247	0.147695	0.162527	0.00739205	0.0133244	0.0493839	0.0364833
ATHO	900	0.6	430	48.8174	35.3337	75.6	10/14/19	08:57:00	5.4e-09	ATHO@1.asc	754516	1.90671	526208	3.88759	652841	3.60863	200019	2.95148	0.697411	0.265096	1.84765	1.54559	584.676	465.16	378.287	300.96	316.444	251.758
ATHO	900	0.6	430	48.8174	35.3337	75.6	10/14/19	09:09:00	5.4e-09	ATHO@2.asc	767947	1.43628	536730	3.26666	662537	3.60182	205956	2.43671	0.698915	0.26819	1.87509	1.5731	596.367	478.966	379.103	304.473	318.048	255.437
ATHO	900	0.6	430	48.8174	35.3337	75.6	10/14/19	09:20:00	5.5e-09	ATHO@3.asc	762417	1.14437	533975	3.05431	661928	4.32408	205793	2.17758	0.700371	0.269921	1.87336	1.56177	593.305	478.587	379.892	306.439	316.706	255.47
ATHO	900	0.6	430	48.8174	35.3337	75.6	10/14/19	09:45:00	5.4e-09	ATHO@4.asc	725517	1.8249	516498	3.69795	599411	3.09492	195097	2.89782	0.711903	0.268908	1.69643	1.48618	573.886	453.715	386.147	305.288	338.291	267.453
ATHO	900	0.6	430	48.8174	35.3337	75.6	10/14/19	09:56:00	5.5e-09	ATHO@5.asc	716532	1.15772	506974	2.86433	598498	3.43174	193570	2.1582	0.707538	0.270148	1.69384	1.46778	563.304	450.162	383.78	306.696	332.559	265.763
ATHO	900	0.6	430	48.8174	35.3337	75.6	10/14/19	10:08:00	5.5e-09	ATHO@6.asc	715094	1.15073	507950	2.71363	592599	3.08188	194125	2.05735	0.710326	0.271467	1.67715	1.46483	564.389	451.453	385.292	308.194	336.517	269.179
																				Mean	1.77725	1.51654	579.321	463.007	382.084	305.342	326.427	260.843
																				SD	0.0972352	0.0491153	14.3096	13.3186	3.39973	2.49514	10.4358	7.45666
																				RSD	0.0547109	0.0323864	0.0247007	0.0287654	0.00889787	0.00817165	0.0319698	0.0285867
Br in synthetic glasses and scapolites
Standard values																			Relative (to Si) Ion Yield
STD ID	Br	SiO2	Si	I	Date	Time	HVG1	FileName	30SiO3 (cps)	% Std Err	79Br (cps)	% Std Err	81Br (cps)	% Std Err	79Br/81Br	Br/30SiO3	IY(Si)	IY(Br)	RIY(Br)
BB2	50	61.2	28.56		2020-12-02	09:39:00	9e-09	BB2@10.asc	8210.36	0.787064	363.231	1.49936	379.716	0.911274	0.956586	0.0904889	0.0287478	14.8589	516.872
BB2	50	61.2	28.56		2020-12-02	09:46:00	8.7e-09	BB2@11.asc	8070.72	0.771802	364.203	1.17953	381.822	1.0056	0.953855	0.092436	0.0282588	14.9205	527.994
BB2	50	61.2	28.56		2020-12-02	09:54:00	8.8e-09	BB2@12.asc	7663.7	0.90516	342.817	1.41434	356.912	1.01352	0.960508	0.0913043	0.0268337	13.9946	521.53
BB2	50	61.2	28.56		2020-12-02	10:02:00	8.8e-09	BB2@13.asc	7557.2	1.03191	343.445	1.45014	360.071	1.47489	0.953824	0.0930921	0.0264608	14.0703	531.742
BB2	50	61.2	28.56		2020-12-02	10:10:00	8.8e-09	BB2@14.asc	7415.39	0.534851	309.138	1.01033	328.013	1.08152	0.942458	0.0859228	0.0259642	12.743	490.791
BB1	538	56	26.1333		2020-12-02	08:56:00	9.1e-09	BB1@10.asc	8486.32	1.5301	4925.97	1.65682	5060.1	1.46999	0.973493	1.17673	0.0324732	18.5615	571.594
BB1	538	56	26.1333		2020-12-02	09:04:00	8.8e-09	BB1@11.asc	8735.22	1.12166	4841.64	1.15937	5096.69	0.86893	0.949958	1.13773	0.0334256	18.4727	552.653
BB1	538	56	26.1333		2020-12-02	09:12:00	8.8e-09	BB1@12.asc	8294.47	0.552589	4459.49	1.19354	4770.81	0.943463	0.934744	1.11283	0.0317391	17.1567	540.555
BB1	538	56	26.1333		2020-12-02	09:20:00	8.9e-09	BB1@13.asc	8515.75	0.869057	4861.15	0.575771	5090.69	0.590911	0.95491	1.16864	0.0325858	18.4979	567.666
BB1	538	56	26.1333		2020-12-02	09:28:00	8.8e-09	BB1@14.asc	7613.29	0.820735	4435.97	0.934613	4651.33	0.494104	0.953698	1.19361	0.0291325	16.8909	579.796
SY	883	56	26.1333		2020-12-02	10:25:00	9e-09	SY@10.asc	5146.84	1.45251	4845.84	1.70176	5016.72	1.59014	0.965937	1.91624	0.0196945	11.1694	567.131
SY	883	56	26.1333		2020-12-02	10:33:00	8.6e-09	SY@11.asc	4819.11	0.685493	4291.51	1.23123	4654.57	1.14901	0.921999	1.85638	0.0184405	10.1315	549.415
SY	883	56	26.1333		2020-12-02	10:40:00	8.7e-09	SY@12.asc	5290.04	0.707512	4958.27	1.14467	5225.98	0.852807	0.948772	1.92517	0.0202425	11.5337	569.776
SY	883	56	26.1333		2020-12-02	10:48:00	8.7e-09	SY@13.asc	5346.57	0.815062	4940.05	0.941844	5280.79	0.876784	0.935476	1.91166	0.0204588	11.5751	565.777
SY	883	56	26.1333		2020-12-02	10:56:00	8.7e-09	SY@14.asc	5178.7	1.154	4756.83	1.29195	5126.13	1.09634	0.927957	1.90839	0.0198165	11.1925	564.808
CB1	32	45.48	21.224		2020-12-02	11:12:00	9e-09	CD1@10.asc	3645.47	0.611866	90.8267	1.72237	96.011	1.2579	0.946003	0.0512521	0.0171761	5.83868	339.929
CB1	32	45.48	21.224		2020-12-02	11:20:00	8.7e-09	CD1@11.asc	3814.02	0.893752	94.8162	2.46335	101.033	1.44616	0.938465	0.0513499	0.0179703	6.1203	340.578
CB1	32	45.48	21.224		2020-12-02	11:28:00	8.8e-09	CD1@12.asc	4297.91	0.592208	105.246	1.30096	109.721	1.80796	0.95921	0.0500165	0.0202502	6.71771	331.735
CB1	32	45.48	21.224		2020-12-02	11:36:00	8.7e-09	CD1@13.asc	4103.37	0.413905	95.5655	1.71473	106.683	1.80125	0.895786	0.0492885	0.0193336	6.32028	326.906
CB1	32	45.48	21.224		2020-12-02	11:43:00	8.6e-09	CD1@14.asc	3843.65	1.00381	89.3281	1.25883	91.2519	0.826545	0.978917	0.0469814	0.0181099	5.64313	311.604
GSE	267	53.7	25.06	3.56	2020-12-02	12:12:00	8.8e-09	GSE@10.asc	10154.7	1.19163	2245.07	1.43569	2372.97	0.932572	0.946103	0.454768	0.0405215	17.296	426.835
GSE	267	53.7	25.06	3.56	2020-12-02	12:19:00	8.6e-09	GSE@11.asc	10847.5	1.26757	2409.39	2.12084	2568.64	1.79146	0.938001	0.458911	0.043286	18.6443	430.723
GSE	267	53.7	25.06	3.56	2020-12-02	12:27:00	8.6e-09	GSE@12.asc	10603.7	0.550719	2290.22	0.856388	2423.71	1.25483	0.944924	0.444556	0.0423132	17.6552	417.25
GSE	267	53.7	25.06	3.56	2020-12-02	12:35:00	8.6e-09	GSE@13.asc	10621.1	1.65876	2229.27	2.25686	2431.91	1.84355	0.916675	0.438862	0.0423826	17.4576	411.906
GSE	267	53.7	25.06	3.56	2020-12-02	12:43:00	8.9e-09	GSE@14.asc	10905.8	1.08866	2385.36	1.17489	2523.18	1.21853	0.945377	0.450088	0.0435186	18.3841	422.442
GSD	21.9	53.2	24.8267		2020-12-02	12:57:00	8.8e-09	GSD@10.asc	10753.5	1.27944	230.643	2.03041	248.788	1.33939	0.927064	0.0445839	0.0433141	21.8918	505.42
GSD	21.9	53.2	24.8267		2020-12-02	13:05:00	8.5e-09	GSD@11.asc	11770.5	1.44339	249.74	2.86227	262.62	2.23017	0.950956	0.0435291	0.0474107	23.3954	493.463
GSD	21.9	53.2	24.8267		2020-12-02	13:13:00	8.5e-09	GSD@12.asc	11593.5	0.736781	248.1	1.40755	256.868	1.11925	0.965862	0.0435562	0.0466977	23.0579	493.769
GSD	21.9	53.2	24.8267		2020-12-02	13:21:00	8.6e-09	GSD@13.asc	11464.5	1.22413	241.963	2.30054	255.228	1.5002	0.948028	0.0433681	0.046178	22.7028	491.637
GSD	21.9	53.2	24.8267		2020-12-02	13:29:00	8.6e-09	GSD@14.asc	11092	0.3945	226.592	1.47511	242.672	0.809299	0.933739	0.0423065	0.0446778	21.4276	479.603
